# Supplementary material for: Review of the Chinese Leucospidae (Hymenoptera, Chalcidoidea)
Source: Zookeys. 2017 Feb 2;(651):107–57. doi: 10.3897/zookeys.651.11235 (PMC5345359; doi:10.3897/zookeys.651.11235)
Supplement: XML Treatment for Leucospidae [file zookeys.651.11235-treatment1.xml]

<!DOCTYPE tp:taxon-treatment
  PUBLIC "-//TaxonX//DTD Taxonomic Treatment Publishing DTD v0 20100105//EN" "tax-treatment-NSO.dtd">
<tp:taxon-treatment xmlns:tp="http://www.plazi.org/taxpub"><tp:treatment-meta><kwd-group><label>Taxon classification</label><kwd><named-content content-type="kingdom">Animalia</named-content></kwd><kwd><named-content content-type="order">Hymenoptera</named-content></kwd><kwd><named-content content-type="family">Leucospidae</named-content></kwd></kwd-group><mixed-citation publication-type="journal"><person-group><name><surname>Ye</surname><given-names>Xin-hai</given-names></name><name><surname>van Achterberg</surname><given-names>Cornelis</given-names></name><name><surname>Yue</surname><given-names>Qi</given-names></name><name><surname>Xu</surname><given-names>Zai-fu</given-names></name></person-group><article-title>Review of the Chinese <tp:taxon-name><tp:taxon-name-part taxon-name-part-type="family">Leucospidae</tp:taxon-name-part></tp:taxon-name> (<tp:taxon-name><tp:taxon-name-part taxon-name-part-type="order">Hymenoptera</tp:taxon-name-part></tp:taxon-name>, <tp:taxon-name><tp:taxon-name-part taxon-name-part-type="superfamily">Chalcidoidea</tp:taxon-name-part></tp:taxon-name>)</article-title><source>Zookeys</source><day>2</day><month>2</month><year>2017</year><volume>2017</volume><issue>651</issue><fpage>107</fpage><lpage>157</lpage><pub-id pub-id-type="doi">10.3897/zookeys.651.11235</pub-id></mixed-citation></tp:treatment-meta><tp:nomenclature><tp:taxon-name>
            <tp:taxon-name-part taxon-name-part-type="family">Leucospidae</tp:taxon-name-part>
          </tp:taxon-name><tp:taxon-authority>Walker, 1834</tp:taxon-authority><tp:nomenclature-citation-list><tp:nomenclature-citation><tp:taxon-name>
                <tp:taxon-name-part taxon-name-part-type="family">Leucopsidae</tp:taxon-name-part>
              </tp:taxon-name><comment>Walker, 1834: 13. Type genus: <tp:taxon-name><tp:taxon-name-part taxon-name-part-type="genus">Leucopsis</tp:taxon-name-part></tp:taxon-name> Duméril, 1823 (= <tp:taxon-name><tp:taxon-name-part taxon-name-part-type="genus">Leucospis</tp:taxon-name-part></tp:taxon-name> Fabricius, 1775).</comment></tp:nomenclature-citation><tp:nomenclature-citation><tp:taxon-name>
                <tp:taxon-name-part taxon-name-part-type="family">Leucospidae</tp:taxon-name-part>
              </tp:taxon-name><comment>Walker: Haliday 1839: ii; <xref ref-type="bibr" rid="B20">Habu 1962</xref>: 165; <xref ref-type="bibr" rid="B3">Bouček 1974a</xref>: 9; <xref ref-type="bibr" rid="B43">Schmid-Egger 2010</xref>.</comment></tp:nomenclature-citation></tp:nomenclature-citation-list></tp:nomenclature><tp:treatment-sec sec-type="diagnosis" id="SECID0EDBAE"><title>Diagnosis.</title><p>Body usually black or brown, with yellow, orange, reddish brown or whitish markings; antenna 13-segmented, <abbrev xmlns:xlink="http://www.w3.org/1999/xlink" xlink:title="flagellomeres 1" id="ABBRID0EJBAE" xlink:type="simple">F1</abbrev> petiolate, without anellus, and no multiporous plate sensillae; tegula elongate, at least two times as long as broad, reaching pronotum or nearly so; forewing often longitudinally folded at rest; hind femur markedly swollen with one or more teeth ventrally; hind tibia strongly curved; ovipositor generally exserted and curved upward over metasoma (<xref ref-type="bibr" rid="B3">Bouček 1974a</xref>; <xref ref-type="bibr" rid="B22">Hanson 1995</xref>; <xref ref-type="bibr" rid="B40">Noyes 2016</xref>).</p></tp:treatment-sec><tp:treatment-sec sec-type="biology" id="SECID0EZBAE"><title>Biology.</title><p>Ectoparasitoids of solitary aculeate <tp:taxon-name><tp:taxon-name-part taxon-name-part-type="order">Hymenoptera</tp:taxon-name-part></tp:taxon-name>, especially <tp:taxon-name><tp:taxon-name-part taxon-name-part-type="family">Megachilidae</tp:taxon-name-part></tp:taxon-name> and <tp:taxon-name><tp:taxon-name-part taxon-name-part-type="family">Anthophoridae</tp:taxon-name-part></tp:taxon-name> (<xref ref-type="bibr" rid="B6">Burks 1961</xref>; <xref ref-type="bibr" rid="B20">Habu 1962</xref>; <xref ref-type="bibr" rid="B3">Bouček 1974a</xref>; <xref ref-type="bibr" rid="B7">Cooperband et al. 1999</xref>; <xref ref-type="bibr" rid="B43">Schmid-Egger 2010</xref>).</p></tp:treatment-sec><tp:treatment-sec sec-type="distribution" id="SECID0ECDAE"><title>Distribution.</title><p>Cosmopolitan.</p></tp:treatment-sec><tp:treatment-sec sec-type="Valid species" id="SECID0EHDAE"><title>Valid species.</title><p>139 species in four genera (Alexandre et al. 2013; <xref ref-type="bibr" rid="B40">Noyes 2016</xref>).</p></tp:treatment-sec><ref-list><ref id="B20"><mixed-citation xmlns:xlink="http://www.w3.org/1999/xlink" xlink:type="simple">
          <person-group><name name-style="western"><surname>Habu</surname><given-names>A</given-names></name></person-group> (<year>1962</year>) <chapter-title>II. Family <tp:taxon-name><tp:taxon-name-part taxon-name-part-type="family">Leucospidae</tp:taxon-name-part></tp:taxon-name>.</chapter-title> In: <person-group><name name-style="western"><surname>Okada</surname><given-names>Y</given-names></name><name name-style="western"><surname>Uchida</surname><given-names>T</given-names></name><name name-style="western"><surname>Kuroda</surname><given-names>N</given-names></name><name name-style="western"><surname>Yamashina</surname><given-names>Y</given-names></name></person-group> (<role>Eds</role>) <source>Fauna Japonica</source>. <publisher-name>Biogeographical Society of Japan</publisher-name>, <publisher-loc>Tokyo</publisher-loc>, <fpage>165</fpage>–<lpage>177</lpage>.</mixed-citation></ref><ref id="B3"><mixed-citation xmlns:xlink="http://www.w3.org/1999/xlink" xlink:type="simple">
          <person-group><name name-style="western"><surname>Bouček</surname><given-names>Z</given-names></name></person-group> (<year>1974a</year>) <article-title>A revision of the <tp:taxon-name><tp:taxon-name-part taxon-name-part-type="family">Leucospidae</tp:taxon-name-part></tp:taxon-name> (<tp:taxon-name><tp:taxon-name-part taxon-name-part-type="order">Hymenoptera</tp:taxon-name-part></tp:taxon-name>: <tp:taxon-name><tp:taxon-name-part taxon-name-part-type="superfamily">Chalcidoidea</tp:taxon-name-part></tp:taxon-name>) of the world.</article-title> <source>Bulletin of the British Museum (Natural History) Entomology, Supplement</source> <volume>23</volume>: <fpage>1</fpage>–<lpage>241</lpage>.</mixed-citation></ref><ref id="B43"><mixed-citation xmlns:xlink="http://www.w3.org/1999/xlink" xlink:type="simple">
          <person-group><name name-style="western"><surname>Schmid-Egger</surname><given-names>C</given-names></name></person-group> (<year>2010</year>) <article-title>Order <tp:taxon-name><tp:taxon-name-part taxon-name-part-type="order">Hymenoptera</tp:taxon-name-part></tp:taxon-name>, family <tp:taxon-name><tp:taxon-name-part taxon-name-part-type="family">Leucospidae</tp:taxon-name-part></tp:taxon-name>.</article-title> In: <person-group><name name-style="western"><surname>van Harten</surname><given-names>A</given-names></name></person-group> (<role>Ed.</role>) <issue-title>Arthropod fauna of the United Arab Emirates, Volume 3.</issue-title> <source>Multiply Marketing Consultancy Services, Abu Dhabi</source>, <fpage>319</fpage>–<lpage>324</lpage>.</mixed-citation></ref><ref id="B22"><mixed-citation xmlns:xlink="http://www.w3.org/1999/xlink" xlink:type="simple">
          <person-group><name name-style="western"><surname>Hanson</surname><given-names>PH</given-names></name></person-group> (<year>1995</year>) <article-title>Chapter 11.10. <tp:taxon-name><tp:taxon-name-part taxon-name-part-type="family">Leucospidae</tp:taxon-name-part></tp:taxon-name>.</article-title> In: <person-group><name name-style="western"><surname>Hanson</surname><given-names>PH</given-names></name><name name-style="western"><surname>Gauld</surname><given-names>ID</given-names></name></person-group> (<role>Eds</role>) <issue-title>The Hymenoptera of Costa Rica.</issue-title> <source>Oxford University Press, Oxford</source>, <fpage>342</fpage>–<lpage>344</lpage>.</mixed-citation></ref><ref id="B40"><mixed-citation xmlns:xlink="http://www.w3.org/1999/xlink" xlink:type="simple">
          <person-group><name name-style="western"><surname>Noyes</surname><given-names>JS</given-names></name></person-group> (<year>2016</year>) Universal <tp:taxon-name><tp:taxon-name-part taxon-name-part-type="superfamily">Chalcidoidea</tp:taxon-name-part></tp:taxon-name> Database. <ext-link xlink:type="simple" ext-link-type="uri" xlink:href="http://www.nhm.ac.uk/chalcidoids">http://www.nhm.ac.uk/chalcidoids</ext-link> [accessed 16.04.2016]</mixed-citation></ref><ref id="B6"><mixed-citation xmlns:xlink="http://www.w3.org/1999/xlink" xlink:type="simple">
          <person-group><name name-style="western"><surname>Burks</surname><given-names>BD</given-names></name></person-group> (<year>1961</year>) <article-title>A new Brazilian <italic><tp:taxon-name><tp:taxon-name-part taxon-name-part-type="genus">Leucospis</tp:taxon-name-part></tp:taxon-name></italic> parasitic on <italic><tp:taxon-name><tp:taxon-name-part taxon-name-part-type="genus">Xylocopa</tp:taxon-name-part></tp:taxon-name></italic>, with a brief review of the South American species of <italic><tp:taxon-name><tp:taxon-name-part taxon-name-part-type="genus">Leucospis</tp:taxon-name-part></tp:taxon-name></italic> (Hym., <tp:taxon-name><tp:taxon-name-part taxon-name-part-type="family">Leucospidae</tp:taxon-name-part></tp:taxon-name>).</article-title> <source>Studia Entomologica</source> <volume>4</volume>: <fpage>537</fpage>–<lpage>541</lpage>.</mixed-citation></ref><ref id="B7"><mixed-citation xmlns:xlink="http://www.w3.org/1999/xlink" xlink:type="simple">
          <person-group><name name-style="western"><surname>Cooperband</surname><given-names>MF</given-names></name><name name-style="western"><surname>Wharton</surname><given-names>RA</given-names></name><name name-style="western"><surname>Frankie</surname><given-names>GW</given-names></name><name name-style="western"><surname>Vinson</surname><given-names>SB</given-names></name></person-group> (<year>1999</year>) <article-title>New host and distribution records for <italic><tp:taxon-name><tp:taxon-name-part taxon-name-part-type="genus">Leucospis</tp:taxon-name-part></tp:taxon-name></italic> (Hymenopera: <tp:taxon-name><tp:taxon-name-part taxon-name-part-type="family">Leucospidae</tp:taxon-name-part></tp:taxon-name>) associated primarily with nest of <italic><tp:taxon-name><tp:taxon-name-part taxon-name-part-type="genus">Centris</tp:taxon-name-part></tp:taxon-name></italic> (<tp:taxon-name><tp:taxon-name-part taxon-name-part-type="order">Hymenoptera</tp:taxon-name-part></tp:taxon-name>: <tp:taxon-name><tp:taxon-name-part taxon-name-part-type="family">Anthophoridae</tp:taxon-name-part></tp:taxon-name>) in the dry forests of Costa Rica.</article-title> <source>Journal of <tp:taxon-name><tp:taxon-name-part taxon-name-part-type="order">Hymenoptera</tp:taxon-name-part></tp:taxon-name> Research</source> <volume>8</volume>(<issue>2</issue>): <fpage>154</fpage>–<lpage>164</lpage>.</mixed-citation></ref></ref-list></tp:taxon-treatment>
