# Supplementary material for: Review of the Chinese Leucospidae (Hymenoptera, Chalcidoidea)
Source: Zookeys. 2017 Feb 2;(651):107–57. doi: 10.3897/zookeys.651.11235 (PMC5345359; doi:10.3897/zookeys.651.11235)
Supplement: XML Treatment for Leucospis [file zookeys.651.11235-treatment2.xml]

<!DOCTYPE tp:taxon-treatment
  PUBLIC "-//TaxonX//DTD Taxonomic Treatment Publishing DTD v0 20100105//EN" "tax-treatment-NSO.dtd">
<tp:taxon-treatment xmlns:tp="http://www.plazi.org/taxpub"><tp:treatment-meta><kwd-group><label>Taxon classification</label><kwd><named-content content-type="kingdom">Animalia</named-content></kwd><kwd><named-content content-type="order">Hymenoptera</named-content></kwd><kwd><named-content content-type="family">Leucospidae</named-content></kwd></kwd-group><mixed-citation publication-type="journal"><person-group><name><surname>Ye</surname><given-names>Xin-hai</given-names></name><name><surname>van Achterberg</surname><given-names>Cornelis</given-names></name><name><surname>Yue</surname><given-names>Qi</given-names></name><name><surname>Xu</surname><given-names>Zai-fu</given-names></name></person-group><article-title>Review of the Chinese <tp:taxon-name><tp:taxon-name-part taxon-name-part-type="family">Leucospidae</tp:taxon-name-part></tp:taxon-name> (<tp:taxon-name><tp:taxon-name-part taxon-name-part-type="order">Hymenoptera</tp:taxon-name-part></tp:taxon-name>, <tp:taxon-name><tp:taxon-name-part taxon-name-part-type="superfamily">Chalcidoidea</tp:taxon-name-part></tp:taxon-name>)</article-title><source>Zookeys</source><day>2</day><month>2</month><year>2017</year><volume>2017</volume><issue>651</issue><fpage>107</fpage><lpage>157</lpage><pub-id pub-id-type="doi">10.3897/zookeys.651.11235</pub-id></mixed-citation></tp:treatment-meta><tp:nomenclature><label>Genus</label><tp:taxon-name>
            <tp:taxon-name-part taxon-name-part-type="genus">Leucospis</tp:taxon-name-part>
          </tp:taxon-name><tp:taxon-authority>Fabricius, 1775</tp:taxon-authority><xref ref-type="fig" rid="F1">Figs 1–2</xref><xref ref-type="fig" rid="F2">, 3–4</xref><xref ref-type="fig" rid="F3">, 5</xref><xref ref-type="fig" rid="F4">, 6–13</xref><xref ref-type="fig" rid="F5">, 14</xref><xref ref-type="fig" rid="F6">, 15–22</xref><xref ref-type="fig" rid="F7">, 23–27</xref><xref ref-type="fig" rid="F8">, 28, 29</xref><xref ref-type="fig" rid="F9">, 30–33</xref><xref ref-type="fig" rid="F10">, 34</xref><xref ref-type="fig" rid="F11">, 35–42</xref><xref ref-type="fig" rid="F12">, 43</xref><xref ref-type="fig" rid="F13">, 44–51</xref><xref ref-type="fig" rid="F14">, 52</xref><xref ref-type="fig" rid="F15">, 53–60</xref><xref ref-type="fig" rid="F16">, 61</xref><xref ref-type="fig" rid="F17">, 62–70</xref><xref ref-type="fig" rid="F18">, 71–73</xref><xref ref-type="fig" rid="F19">, 74</xref><xref ref-type="fig" rid="F20">, 75–83</xref><xref ref-type="fig" rid="F21">, 84, 85</xref><xref ref-type="fig" rid="F22">, 86, 87</xref><xref ref-type="fig" rid="F23">, 88</xref><xref ref-type="fig" rid="F24">, 89–95</xref><xref ref-type="fig" rid="F25">, 96, 97</xref><xref ref-type="fig" rid="F26">, 98</xref><xref ref-type="fig" rid="F27">, 99–105</xref><xref ref-type="fig" rid="F28">, 106, 107</xref><xref ref-type="fig" rid="F29">, 108, 109</xref><xref ref-type="fig" rid="F30">, 110</xref><xref ref-type="fig" rid="F31">, 111–118</xref><xref ref-type="fig" rid="F32">, 119, 120</xref><xref ref-type="fig" rid="F33">, 121–123</xref><tp:nomenclature-citation-list><tp:nomenclature-citation><tp:taxon-name>
                <tp:taxon-name-part taxon-name-part-type="genus">Leucospis</tp:taxon-name-part>
              </tp:taxon-name><comment>Fabricius, 1775: 361. Type species: <tp:taxon-name><tp:taxon-name-part taxon-name-part-type="genus">Leucospis</tp:taxon-name-part> <tp:taxon-name-part taxon-name-part-type="species">dorsigera</tp:taxon-name-part></tp:taxon-name> Fabricius, 1775, by monotypy.</comment></tp:nomenclature-citation><tp:nomenclature-citation><tp:taxon-name>
                <tp:taxon-name-part taxon-name-part-type="genus">Leucospis</tp:taxon-name-part>
              </tp:taxon-name><comment>Fabricius: <xref ref-type="bibr" rid="B20">Habu 1962</xref>: 169; <xref ref-type="bibr" rid="B3">Bouček 1974a</xref>: 28; <xref ref-type="bibr" rid="B37">Narendran 1986</xref>: 43; <xref ref-type="bibr" rid="B33">Madl and Schwarz 2012</xref>: 1222.</comment></tp:nomenclature-citation></tp:nomenclature-citation-list></tp:nomenclature><tp:treatment-sec sec-type="diagnosis" id="SECID0EFKAE"><title>Diagnosis.</title><p>Clypeus with lower margin often emarginated and with a small median tooth; mandible bare at apex, always with strong lower tooth; maxillary and labial palpi 4 and 3 segments, respectively; OOL distinctly longer than POD; scutellum without cross-carina; dorsellum usually transverse, often carinate posteriorly, sometimes bidentate; propodeum often with median carina; hind coxa enlarged, sometimes with dorsal tooth or dorsal lobe; hind femur with basal ventral tooth often located before middle; hind tibia with outer spur always shorter than inner spur, frequently apex of hind tibia ventrally produced into a spine; female with T6 distinctly separated from epipygium and ovipositor curved upward; male with T2 always transverse (<xref ref-type="bibr" rid="B3">Bouček 1974a</xref>; <xref ref-type="bibr" rid="B18">Grissell and Schauff 1997</xref>).</p></tp:treatment-sec><tp:treatment-sec sec-type="biology" id="SECID0ETKAE"><title>Biology.</title><p>Ectoparasitoids of solitary aculeate <tp:taxon-name><tp:taxon-name-part taxon-name-part-type="order">Hymenoptera</tp:taxon-name-part></tp:taxon-name>, mostly bees (<xref ref-type="bibr" rid="B3">Bouček 1974a</xref>; <xref ref-type="bibr" rid="B43">Schmid-Egger 2010</xref>).</p></tp:treatment-sec><tp:treatment-sec sec-type="distribution" id="SECID0EGLAE"><title>Distribution.</title><p>Cosmopolitan (<xref ref-type="bibr" rid="B33">Madl and Schwarz 2012</xref>, <xref ref-type="bibr" rid="B34">2014</xref>; <xref ref-type="bibr" rid="B40">Noyes 2016</xref>).</p></tp:treatment-sec><tp:treatment-sec sec-type="Valid species" id="SECID0EYLAE"><title>Valid species.</title><p>The genus contains 123 valid species, of which 119 are assigned to sixteen species groups (<xref ref-type="bibr" rid="B3">Bouček 1974a</xref>, <xref ref-type="bibr" rid="B4">1974b</xref>; <xref ref-type="bibr" rid="B21">Habu 1977</xref>; <xref rid="B5" ref-type="bibr">Bouček and Narendran 1981</xref>; <xref ref-type="bibr" rid="B38">Naumann 1981</xref>; <xref ref-type="bibr" rid="B11">Engel 2002</xref>; <xref ref-type="bibr" rid="B17">Grissell and Cameron 2002</xref>; <xref ref-type="bibr" rid="B41">Pauly et al. 2003</xref>; <xref ref-type="bibr" rid="B36">Nagase 2007</xref>; <xref ref-type="bibr" rid="B10">Darling and Cardinal 2005</xref>; <xref ref-type="bibr" rid="B42">Pujade-Villar and Caicedo 2010</xref>; <xref ref-type="bibr" rid="B43">Schmid-Egger 2010</xref>; <xref ref-type="bibr" rid="B16">Genaro 2012</xref>; <xref ref-type="bibr" rid="B40">Noyes 2016</xref>). In this paper, twelve species are reported from China, including two species new to science and one new for China. The checklists and known distribution of <italic><tp:taxon-name><tp:taxon-name-part taxon-name-part-type="genus">Leucospis</tp:taxon-name-part></tp:taxon-name></italic> spp. in China are given in Table <xref ref-type="table" rid="T1">1</xref>.</p><table-wrap id="T1" position="float" orientation="portrait"><label>Table 1.</label><caption><p>Revised checklist and known distribution of <italic><tp:taxon-name><tp:taxon-name-part taxon-name-part-type="genus">Leucospis</tp:taxon-name-part></tp:taxon-name></italic> species in China. An asterisk indicates a new record.</p></caption><table id="TID0EXOAI" rules="all"><tbody><tr><th rowspan="1" colspan="1">Species</th><th rowspan="1" colspan="1">Distribution in China</th></tr><tr><td rowspan="1" colspan="1">
              <italic><tp:taxon-name><tp:taxon-name-part taxon-name-part-type="genus">Leucospis</tp:taxon-name-part> <tp:taxon-name-part taxon-name-part-type="species">aequidentata</tp:taxon-name-part></tp:taxon-name></italic> sp. n.</td><td rowspan="1" colspan="1">*Fujian, *Guangdong, *Hubei, *Hunan</td></tr><tr><td rowspan="1" colspan="1">
              <italic><tp:taxon-name><tp:taxon-name-part taxon-name-part-type="genus">Leucospis</tp:taxon-name-part> <tp:taxon-name-part taxon-name-part-type="species">aurantiaca</tp:taxon-name-part></tp:taxon-name></italic> Shestakov, 1923</td><td rowspan="1" colspan="1">Inner Mongolia</td></tr><tr><td rowspan="1" colspan="1">
              <italic><tp:taxon-name><tp:taxon-name-part taxon-name-part-type="genus">Leucospis</tp:taxon-name-part> <tp:taxon-name-part taxon-name-part-type="species">bakeri</tp:taxon-name-part></tp:taxon-name></italic> Crawford, 1914</td><td rowspan="1" colspan="1">Taiwan</td></tr><tr><td rowspan="1" colspan="1">
              <italic><tp:taxon-name><tp:taxon-name-part taxon-name-part-type="genus">Leucospis</tp:taxon-name-part> <tp:taxon-name-part taxon-name-part-type="species">femoricincta</tp:taxon-name-part></tp:taxon-name></italic> Bouček, 1974</td><td rowspan="1" colspan="1">*Guangdong, Macao</td></tr><tr><td rowspan="1" colspan="1">
              <italic><tp:taxon-name><tp:taxon-name-part taxon-name-part-type="genus">Leucospis</tp:taxon-name-part> <tp:taxon-name-part taxon-name-part-type="species">gigas</tp:taxon-name-part></tp:taxon-name></italic> Fabricius, 1793</td><td rowspan="1" colspan="1">Beijing, Inner Mongolia</td></tr><tr><td rowspan="1" colspan="1">
              <italic><tp:taxon-name><tp:taxon-name-part taxon-name-part-type="genus">Leucospis</tp:taxon-name-part> <tp:taxon-name-part taxon-name-part-type="species">histrio</tp:taxon-name-part></tp:taxon-name></italic> Maindron, 1878</td><td rowspan="1" colspan="1">Guangdong, *Hainan</td></tr><tr><td rowspan="1" colspan="1">
              <italic><tp:taxon-name><tp:taxon-name-part taxon-name-part-type="genus">Leucospis</tp:taxon-name-part> <tp:taxon-name-part taxon-name-part-type="species">intermedia</tp:taxon-name-part></tp:taxon-name></italic> Illiger, 1807</td><td rowspan="1" colspan="1">*Xinjiang</td></tr><tr><td rowspan="1" colspan="1">
              <italic><tp:taxon-name><tp:taxon-name-part taxon-name-part-type="genus">Leucospis</tp:taxon-name-part> <tp:taxon-name-part taxon-name-part-type="species">japonica</tp:taxon-name-part></tp:taxon-name></italic> Walker, 1871</td><td rowspan="1" colspan="1">Beijing, Guangdong, Guangxi, Guizhou, Hebei, Henan, Hong Kong, Hubei, *Hunan, Jiangsu, Jiangxi, Shaanxi, Shanghai, Shanxi, Sichuan, Taiwan, Yunnan, Zhejiang</td></tr><tr><td rowspan="1" colspan="1">
              <italic><tp:taxon-name><tp:taxon-name-part taxon-name-part-type="genus">Leucospis</tp:taxon-name-part> <tp:taxon-name-part taxon-name-part-type="species">petiolata</tp:taxon-name-part></tp:taxon-name></italic> Fabricius, 1787</td><td rowspan="1" colspan="1">Fujian, *Guangdong, Hong Kong, Macao</td></tr><tr><td rowspan="1" colspan="1">
              <italic><tp:taxon-name><tp:taxon-name-part taxon-name-part-type="genus">Leucospis</tp:taxon-name-part> <tp:taxon-name-part taxon-name-part-type="species">shaanxiensis</tp:taxon-name-part></tp:taxon-name></italic> sp. n.</td><td rowspan="1" colspan="1">*Shaanxi</td></tr><tr><td rowspan="1" colspan="1">
              <italic><tp:taxon-name><tp:taxon-name-part taxon-name-part-type="genus">Leucospis</tp:taxon-name-part> <tp:taxon-name-part taxon-name-part-type="species">sinensis</tp:taxon-name-part></tp:taxon-name></italic> Walker, 1860</td><td rowspan="1" colspan="1">Jiangsu, Shanghai, Taiwan</td></tr><tr><td rowspan="1" colspan="1">
              <italic><tp:taxon-name><tp:taxon-name-part taxon-name-part-type="genus">Leucospis</tp:taxon-name-part> <tp:taxon-name-part taxon-name-part-type="species">yasumatsui</tp:taxon-name-part></tp:taxon-name></italic> Habu, 1961</td><td rowspan="1" colspan="1">Shanxi</td></tr></tbody></table></table-wrap></tp:treatment-sec><tp:treatment-sec sec-type="key" id="SECID0EAWAE"><title>Key to the Chinese species of genus <italic><tp:taxon-name><tp:taxon-name-part taxon-name-part-type="genus">Leucospis</tp:taxon-name-part></tp:taxon-name></italic> Fabricius</title><table-wrap content-type="key" position="anchor" orientation="portrait"><table id="TID0ELLAC" rules="all"><tbody><tr><td rowspan="1" colspan="1">1</td><td rowspan="1" colspan="1">Hind femur with 3–4 long and slender teeth (apart from small apical teeth; Figs <xref ref-type="fig" rid="F22">87</xref>, <xref ref-type="fig" rid="F24">95</xref>, <xref ref-type="fig" rid="F27">105</xref>, <xref ref-type="fig" rid="F31">118</xref>, <xref ref-type="fig" rid="F32">119</xref>); basal tooth of hind femur smaller than following three teeth (Figs <xref ref-type="fig" rid="F22">87</xref>, <xref ref-type="fig" rid="F24">95</xref>, <xref ref-type="fig" rid="F27">105</xref>, <xref ref-type="fig" rid="F31">118</xref>, <xref ref-type="fig" rid="F32">119</xref>)</td><td rowspan="1" colspan="1">
                    <bold>2</bold>
                  </td></tr><tr><td rowspan="1" colspan="1">–</td><td rowspan="1" colspan="1">Hind femur with many small to medium-sized teeth (Figs <xref ref-type="fig" rid="F2">4</xref>, <xref ref-type="fig" rid="F4">13</xref>, <xref ref-type="fig" rid="F6">22</xref>, <xref ref-type="fig" rid="F9">33</xref>, <xref ref-type="fig" rid="F11">42</xref>, <xref ref-type="fig" rid="F13">51</xref>, <xref ref-type="fig" rid="F15">60</xref>, <xref ref-type="fig" rid="F17">70</xref>, <xref ref-type="fig" rid="F20">83</xref>); basal tooth of hind femur larger than following teeth or about as large (Figs <xref ref-type="fig" rid="F2">4</xref>, <xref ref-type="fig" rid="F4">13</xref>, <xref ref-type="fig" rid="F6">22</xref>, <xref ref-type="fig" rid="F9">33</xref>, <xref ref-type="fig" rid="F11">42</xref>, <xref ref-type="fig" rid="F13">51</xref>, <xref ref-type="fig" rid="F15">60</xref>, <xref ref-type="fig" rid="F17">70</xref>, <xref ref-type="fig" rid="F20">83</xref>)</td><td rowspan="1" colspan="1">
                    <bold>6</bold>
                  </td></tr><tr><td rowspan="1" colspan="1">2</td><td rowspan="1" colspan="1">Ovipositor sheath medium-sized, up to middle of T5 (Figs <xref ref-type="fig" rid="F31">114</xref>, <xref ref-type="fig" rid="F32">120</xref>); frons black (Fig. <xref ref-type="fig" rid="F31">115</xref>); T1 of ♂ truncate posteriorly; metasoma of ♂ distinctly constricted subbasally</td><td rowspan="1" colspan="1">
                    <bold>3</bold>
                  </td></tr><tr><td rowspan="1" colspan="1">–</td><td rowspan="1" colspan="1">Ovipositor sheath long, at least up to T1 (Figs <xref ref-type="fig" rid="F21">85</xref>, <xref ref-type="fig" rid="F24">92</xref>, <xref ref-type="fig" rid="F27">102</xref>); frons or frontovertex usually with yellow patch laterally (Figs <xref ref-type="fig" rid="F22">86</xref>, <xref ref-type="fig" rid="F24">93</xref>, <xref ref-type="fig" rid="F27">103</xref>); T1 of ♂ concave posteriorly; metasoma of ♂ slightly constricted subbasally</td><td rowspan="1" colspan="1">
                    <bold>4</bold>
                  </td></tr><!--PageBreak--><tr><td rowspan="1" colspan="1">3</td><td rowspan="1" colspan="1">Malar space 0.17–0.19 times height of eye (about as long as width of <abbrev xmlns:xlink="http://www.w3.org/1999/xlink" xlink:title="flagellomeres 2" id="ABBRID0EJ4AE" xlink:type="simple">F2</abbrev>); hind femur finely and sparsely punctate and with large smooth interspaces (Fig. <xref ref-type="fig" rid="F32">119</xref>); T1 of ♀ without ovipositorial furrow, but with median carina (Fig. <xref ref-type="fig" rid="F32">120</xref>); premarginal carina of pronotum usually distinct; anterior half of T5 black (Fig. <xref ref-type="fig" rid="F32">120</xref>)</td><td rowspan="1" colspan="1">
                    <bold><italic><tp:taxon-name><tp:taxon-name-part taxon-name-part-type="genus">Leucospis</tp:taxon-name-part> <tp:taxon-name-part taxon-name-part-type="species">sinensis</tp:taxon-name-part></tp:taxon-name></italic> Walker</bold>
                  </td></tr><tr><td rowspan="1" colspan="1">–</td><td rowspan="1" colspan="1">Malar space 0.22–0.30 times height of eye (Fig. <xref ref-type="fig" rid="F31">115</xref>; at least 1.2 times as long as width of <abbrev xmlns:xlink="http://www.w3.org/1999/xlink" xlink:title="flagellomeres 2" id="ABBRID0EX5AE" xlink:type="simple">F2</abbrev>); hind femur finely and densely punctate and with small smooth interspaces (Fig. <xref ref-type="fig" rid="F31">118</xref>); T1 of ♀ without ovipositorial furrow or carina medially (Fig. <xref ref-type="fig" rid="F31">114</xref>); premarginal carina of pronotum indistinct and replaced by a raised but blunt rib (Fig. <xref ref-type="fig" rid="F31">112</xref>); anterior half of T5 of Chinese specimens reddish brown (Fig. <xref ref-type="fig" rid="F31">114</xref>)</td><td rowspan="1" colspan="1">
                    <bold><italic><tp:taxon-name><tp:taxon-name-part taxon-name-part-type="genus">Leucospis</tp:taxon-name-part> <tp:taxon-name-part taxon-name-part-type="species">petiolata</tp:taxon-name-part></tp:taxon-name></italic> Fabricius</bold>
                  </td></tr><tr><td rowspan="1" colspan="1">4</td><td rowspan="1" colspan="1">Dorsellum rounded posteriorly (Fig. <xref ref-type="fig" rid="F24">90</xref>); anterior ridge separating double ovipositorial furrow broad and coarsely punctate (Figs <xref ref-type="fig" rid="F24">90</xref>, <xref ref-type="fig" rid="F24">92</xref>); hind coxa partly impunctate medio-posteriorly (Fig. <xref ref-type="fig" rid="F24">91</xref>)</td><td rowspan="1" colspan="1">
                    <bold><italic><tp:taxon-name><tp:taxon-name-part taxon-name-part-type="genus">Leucospis</tp:taxon-name-part> <tp:taxon-name-part taxon-name-part-type="species">histrio</tp:taxon-name-part></tp:taxon-name></italic> Maindron</bold>
                  </td></tr><tr><td rowspan="1" colspan="1">–</td><td rowspan="1" colspan="1">Dorsellum bidentate or concave posteriorly (Fig. <xref ref-type="fig" rid="F27">102</xref>); at most with a narrow and smooth anterior ridge separating double ovipositorial furrow (Fig. <xref ref-type="fig" rid="F27">102</xref>); hind coxa usually without impunctate area (Fig. <xref ref-type="fig" rid="F27">101</xref>)</td><td rowspan="1" colspan="1">
                    <bold>5</bold>
                  </td></tr><tr><td rowspan="1" colspan="1">5</td><td rowspan="1" colspan="1">
                    <abbrev xmlns:xlink="http://www.w3.org/1999/xlink" xlink:title="flagellomeres 2" id="ABBRID0EKCAG" xlink:type="simple">F2</abbrev>–F4 of ♀ broader than long (Fig. <xref ref-type="fig" rid="F27">99</xref>; also in ♂); clypeus at most moderately protruding ventrally (Fig. <xref ref-type="fig" rid="F27">103</xref>); ovipositor sheath at least reaching anterior margin of T1 (Fig. <xref ref-type="fig" rid="F27">102</xref>)</td><td rowspan="1" colspan="1">
                    <bold><italic><tp:taxon-name><tp:taxon-name-part taxon-name-part-type="genus">Leucospis</tp:taxon-name-part> <tp:taxon-name-part taxon-name-part-type="species">intermedia</tp:taxon-name-part></tp:taxon-name></italic> Illiger</bold>
                  </td></tr><tr><td rowspan="1" colspan="1">–</td><td rowspan="1" colspan="1">
                    <abbrev xmlns:xlink="http://www.w3.org/1999/xlink" xlink:title="flagellomeres 2" id="ABBRID0EUDAG" xlink:type="simple">F2</abbrev>–F4 of ♀ distinctly longer than broad (also in ♂); clypeus conspicuously protruding ventrally (Fig. <xref ref-type="fig" rid="F22">86</xref>); ovipositor sheath usually not reaching anterior margin of T1 (Figs <xref ref-type="fig" rid="F21">84</xref>, <xref ref-type="fig" rid="F21">85</xref>)</td><td rowspan="1" colspan="1">
                    <bold><italic><tp:taxon-name><tp:taxon-name-part taxon-name-part-type="genus">Leucospis</tp:taxon-name-part> <tp:taxon-name-part taxon-name-part-type="species">gigas</tp:taxon-name-part></tp:taxon-name></italic> Fabricius</bold>
                  </td></tr><tr><td rowspan="1" colspan="1">6</td><td rowspan="1" colspan="1">T1 of ♀ without ovipositorial furrow medially (Figs <xref ref-type="fig" rid="F1">2</xref>, <xref ref-type="fig" rid="F28">107</xref>); ovipositor sheath up to basal third of T5 (Figs <xref ref-type="fig" rid="F1">2</xref>, <xref ref-type="fig" rid="F28">107</xref>); hind tibia truncate apically, without apical spine (Fig. <xref ref-type="fig" rid="F2">4</xref>); body largely pale orange or reddish brown (Figs <xref ref-type="fig" rid="F1">1</xref>, <xref ref-type="fig" rid="F1">2</xref>, <xref ref-type="fig" rid="F28">106</xref>, <xref ref-type="fig" rid="F28">107</xref>)</td><td rowspan="1" colspan="1">
                    <bold>7</bold>
                  </td></tr><tr><td rowspan="1" colspan="1">–</td><td rowspan="1" colspan="1">T1 of ♀ with ovipositorial furrow medially (Figs <xref ref-type="fig" rid="F4">9</xref>, <xref ref-type="fig" rid="F8">29</xref>, <xref ref-type="fig" rid="F11">38</xref>, <xref ref-type="fig" rid="F15">56</xref>, <xref ref-type="fig" rid="F21">85</xref>); ovipositor sheath at least extending up to T1 (Figs <xref ref-type="fig" rid="F4">9</xref>, <xref ref-type="fig" rid="F8">29</xref>, <xref ref-type="fig" rid="F11">38</xref>, <xref ref-type="fig" rid="F15">56</xref>, <xref ref-type="fig" rid="F21">85</xref>); body largely black with yellow or orange pattern (Figs <xref ref-type="fig" rid="F3">5</xref>, <xref ref-type="fig" rid="F5">14</xref>, <xref ref-type="fig" rid="F8">28</xref>, <xref ref-type="fig" rid="F10">34</xref>, <xref ref-type="fig" rid="F12">43</xref>, <xref ref-type="fig" rid="F14">52</xref>, <xref ref-type="fig" rid="F16">61</xref>, <xref ref-type="fig" rid="F19">74</xref>); hind tibia protruding ventro-apically, with distinct apical spine (Figs <xref ref-type="fig" rid="F9">33</xref>, <xref ref-type="fig" rid="F11">42</xref>, <xref ref-type="fig" rid="F13">51</xref>, <xref ref-type="fig" rid="F16">61</xref>, <xref ref-type="fig" rid="F20">79</xref>, <xref ref-type="fig" rid="F20">83</xref>)</td><td rowspan="1" colspan="1">
                    <bold>8</bold>
                  </td></tr><tr><td rowspan="1" colspan="1">7</td><td rowspan="1" colspan="1">Hind leg entirely orange without any pattern (Figs <xref ref-type="fig" rid="F1">1</xref>, <xref ref-type="fig" rid="F2">4</xref>); hind femur shiny and sparsely pubescent (Fig. <xref ref-type="fig" rid="F2">4</xref>); mesoscutum bicoloured (orange with black pattern; Fig. <xref ref-type="fig" rid="F1">2</xref>); ovipositorial furrow up to anterior margin of T1 (Fig. <xref ref-type="fig" rid="F1">2</xref>); dorsellum distinctly bifurcate dorso-posteriorly (Fig. <xref ref-type="fig" rid="F1">2</xref>)</td><td rowspan="1" colspan="1">
                    <bold><italic><tp:taxon-name><tp:taxon-name-part taxon-name-part-type="genus">Leucospis</tp:taxon-name-part> <tp:taxon-name-part taxon-name-part-type="species">aurantiaca</tp:taxon-name-part></tp:taxon-name></italic> Shestakov</bold>
                  </td></tr><tr><td rowspan="1" colspan="1">–</td><td rowspan="1" colspan="1">Hind leg reddish brown to blackish brown, with yellow pattern (Fig. <xref ref-type="fig" rid="F28">106</xref>); hind femur mostly dull and densely pubescent (Fig. <xref ref-type="fig" rid="F28">106</xref>); mesoscutum tricoloured, black with yellow and reddish brown patches (Fig. <xref ref-type="fig" rid="F28">107</xref>); ovipositorial furrow up to middle of T5 (Fig. <xref ref-type="fig" rid="F28">107</xref>); dorsellum posteriorly with evenly curved carinae, weakly protruding dorso-posteriorly (Fig. <xref ref-type="fig" rid="F28">107</xref>)</td><td rowspan="1" colspan="1">
                    <bold><italic><tp:taxon-name><tp:taxon-name-part taxon-name-part-type="genus">Leucospis</tp:taxon-name-part> <tp:taxon-name-part taxon-name-part-type="species">bakeri</tp:taxon-name-part></tp:taxon-name></italic> Crawford</bold>
                  </td></tr><!--PageBreak--><tr><td rowspan="1" colspan="1">8</td><td rowspan="1" colspan="1">Discal carina of pronotum absent or indistinct and not angularly raised medially (Figs <xref ref-type="fig" rid="F3">5</xref>, <xref ref-type="fig" rid="F4">7</xref>, <xref ref-type="fig" rid="F5">14</xref>, <xref ref-type="fig" rid="F6">16</xref>, <xref ref-type="fig" rid="F8">28</xref>, <xref ref-type="fig" rid="F9">31</xref>); premarginal and marginal carinae usually less conspicuous (Figs <xref ref-type="fig" rid="F3">5</xref>, <xref ref-type="fig" rid="F4">7</xref>, <xref ref-type="fig" rid="F9">31</xref>)</td><td rowspan="1" colspan="1">
                    <bold>9</bold>
                  </td></tr><tr><td rowspan="1" colspan="1">–</td><td rowspan="1" colspan="1">Discal carina of pronotum distinct and subangularly raised medially (Figs <xref ref-type="fig" rid="F10">34</xref>, <xref ref-type="fig" rid="F11">36</xref>, <xref ref-type="fig" rid="F12">43</xref>, <xref ref-type="fig" rid="F13">46</xref>, <xref ref-type="fig" rid="F16">61</xref>, <xref ref-type="fig" rid="F20">77</xref>); premarginal and marginal carinae conspicuously developed (Figs <xref ref-type="fig" rid="F10">34</xref>, <xref ref-type="fig" rid="F12">43</xref>, <xref ref-type="fig" rid="F19">74</xref>)</td><td rowspan="1" colspan="1">
                    <bold>10</bold>
                  </td></tr><tr><td rowspan="1" colspan="1">9</td><td rowspan="1" colspan="1">T1 of ♀ with very shiny broad and convex ridge between double ovipositorial furrow anteriorly (Fig. <xref ref-type="fig" rid="F4">9</xref>); hind femur mainly black and with large and more or less lunate yellow patch (Figs <xref ref-type="fig" rid="F3">5</xref>, <xref ref-type="fig" rid="F4">13</xref>); scape yellow ventrally (Figs <xref ref-type="fig" rid="F4">6</xref>, <xref ref-type="fig" rid="F4">10</xref>, <xref ref-type="fig" rid="F4">11</xref>); ovipositor sheath reaching dorsellum (Figs <xref ref-type="fig" rid="F4">8</xref>, <xref ref-type="fig" rid="F4">9</xref>)</td><td rowspan="1" colspan="1">
                    <bold><italic><tp:taxon-name><tp:taxon-name-part taxon-name-part-type="genus">Leucospis</tp:taxon-name-part> <tp:taxon-name-part taxon-name-part-type="species">japonica</tp:taxon-name-part></tp:taxon-name></italic> Walker</bold>
                  </td></tr><tr><td rowspan="1" colspan="1">–</td><td rowspan="1" colspan="1">T1 of ♀ ovipositorial furrow single, without shiny convex ridge anteriorly (Fig. <xref ref-type="fig" rid="F8">29</xref>); hind femur mainly blackish brown, with small obscure yellowish patch apico-dorsally (Figs <xref ref-type="fig" rid="F8">28</xref>, <xref ref-type="fig" rid="F9">33</xref>); scape blackish brown ventrally (Fig. <xref ref-type="fig" rid="F9">32</xref>); ovipositor sheath up to anterior margin of T1 (Fig. <xref ref-type="fig" rid="F8">29</xref>)</td><td rowspan="1" colspan="1">
                    <bold><italic><tp:taxon-name><tp:taxon-name-part taxon-name-part-type="genus">Leucospis</tp:taxon-name-part> <tp:taxon-name-part taxon-name-part-type="species">yasumatsui</tp:taxon-name-part></tp:taxon-name></italic> Habu</bold>
                  </td></tr><tr><td rowspan="1" colspan="1">10</td><td rowspan="1" colspan="1">T1 in lateral view steep anteriorly, almost rectangularly protruding (indicated by arrow in Figs <xref ref-type="fig" rid="F10">34</xref>, <xref ref-type="fig" rid="F19">74</xref>), distinctly above dorsal level of mesosoma and in dorsal view with deep ovipositorial furrow medio-dorsally (Figs <xref ref-type="fig" rid="F11">38</xref>, <xref ref-type="fig" rid="F20">78</xref>); area next to ovipositorial furrow with smooth interspaces between moderately coarse punctures broad (mostly about equal to diameter of puncture or somewhat broader); ovipositorial furrow distinctly impressed on T4 (Figs <xref ref-type="fig" rid="F11">38</xref>, <xref ref-type="fig" rid="F20">78</xref>); flagellomeres of ♀ (except <abbrev xmlns:xlink="http://www.w3.org/1999/xlink" xlink:title="flagellomeres 1" id="ABBRID0EDUAG" xlink:type="simple">F1</abbrev>) hardly narrowed basally, <abbrev xmlns:xlink="http://www.w3.org/1999/xlink" xlink:title="flagellomeres 2" id="ABBRID0EHUAG" xlink:type="simple">F2</abbrev>–F4 of ♀ distinct longer than broad (Figs <xref ref-type="fig" rid="F11">35</xref>, <xref ref-type="fig" rid="F20">75</xref>); hind femur with an elongate triangular yellow patch ventrally (Figs <xref ref-type="fig" rid="F11">42</xref>, <xref ref-type="fig" rid="F13">51</xref>, <xref ref-type="fig" rid="F19">74</xref>, <xref ref-type="fig" rid="F20">83</xref>)</td><td rowspan="1" colspan="1">
                    <bold>11</bold>
                  </td></tr><tr><td rowspan="1" colspan="1">–</td><td rowspan="1" colspan="1">T1 in lateral view gradually lowered anteriorly (indicated by arrow in Fig. <xref ref-type="fig" rid="F14">52</xref>), near dorsal level of mesosoma and in dorsal view with shallower ovipositorial furrow medio-dorsally (Fig. <xref ref-type="fig" rid="F15">56</xref>); area next to ovipositorial furrow with rather narrow smooth interspaces between very coarse punctures (mostly narrower than diameter of puncture); ovipositorial furrow rather shallowly impressed on T4 (Fig. <xref ref-type="fig" rid="F15">56</xref>); flagellomeres of ♀♂ narrowed basally, <abbrev xmlns:xlink="http://www.w3.org/1999/xlink" xlink:title="flagellomeres 2" id="ABBRID0E4VAG" xlink:type="simple">F2</abbrev>–F5 of both sexes broader than long or as long as broad (Figs <xref ref-type="fig" rid="F15">53</xref>, <xref ref-type="fig" rid="F15">54</xref>, <xref ref-type="fig" rid="F17">62</xref>); hind femur with a lunate yellow mark subbasally (Figs <xref ref-type="fig" rid="F14">52</xref>, <xref ref-type="fig" rid="F15">60</xref>, <xref ref-type="fig" rid="F16">61</xref>, <xref ref-type="fig" rid="F17">70</xref>)</td><td rowspan="1" colspan="1">
                    <bold><italic><tp:taxon-name><tp:taxon-name-part taxon-name-part-type="genus">Leucospis</tp:taxon-name-part> <tp:taxon-name-part taxon-name-part-type="species">femoricincta</tp:taxon-name-part></tp:taxon-name></italic> Bouček</bold>
                  </td></tr><tr><td rowspan="1" colspan="1">11.</td><td rowspan="1" colspan="1">Concavity below apical spine of hind tibia with slender spines and long setae (indicated by arrow in Fig. <xref ref-type="fig" rid="F20">83</xref>); mesoscutum with a pair of obscure yellow spots submedially and a pair of yellow stripes laterally (Figs <xref ref-type="fig" rid="F20">76</xref>, <xref ref-type="fig" rid="F20">77</xref>); teeth of hind femur forming a rather irregular row (Figs <xref ref-type="fig" rid="F19">74</xref>, <xref ref-type="fig" rid="F20">83</xref>); yellow band of T5 of ♀ in lateral view distinctly broader than apical black band (Figs <xref ref-type="fig" rid="F19">74</xref>, <xref ref-type="fig" rid="F20">78</xref>)</td><td rowspan="1" colspan="1">
                    <bold><italic><tp:taxon-name><tp:taxon-name-part taxon-name-part-type="genus">Leucospis</tp:taxon-name-part> <tp:taxon-name-part taxon-name-part-type="species">shaanxiensis</tp:taxon-name-part></tp:taxon-name></italic> sp. n.</bold>
                  </td></tr><tr><td rowspan="1" colspan="1">–</td><td rowspan="1" colspan="1">Concavity below apical spine of hind tibia with rather robust spines and shorter setae (indicated by arrow in Fig. <xref ref-type="fig" rid="F13">51</xref>); mesoscutum without yellow patch laterally or yellow spots submedially (Figs <xref ref-type="fig" rid="F11">37</xref>, <xref ref-type="fig" rid="F13">46</xref>); teeth of hind femur forming a regular row (Figs <xref ref-type="fig" rid="F11">42</xref>, <xref ref-type="fig" rid="F12">43</xref>, <xref ref-type="fig" rid="F13">51</xref>); yellow band of T5 of ♀ in lateral view at most about as broad as apical black band (Figs <xref ref-type="fig" rid="F10">34</xref>, <xref ref-type="fig" rid="F11">38</xref>)</td><td rowspan="1" colspan="1">
                    <bold><italic><tp:taxon-name><tp:taxon-name-part taxon-name-part-type="genus">Leucospis</tp:taxon-name-part> <tp:taxon-name-part taxon-name-part-type="species">aequidentata</tp:taxon-name-part></tp:taxon-name></italic> sp. n.</bold>
                  </td></tr><!--PageBreak--></tbody></table></table-wrap></tp:treatment-sec><tp:treatment-sec><!--Section generated to contain objects referenced in tp:taxon-treatment.--><fig id="F1" position="float" orientation="portrait"><label>Figures 1, 2.</label><caption><p>
		          <italic><tp:taxon-name><tp:taxon-name-part taxon-name-part-type="genus">Leucospis</tp:taxon-name-part> <tp:taxon-name-part taxon-name-part-type="species">aurantiaca</tp:taxon-name-part></tp:taxon-name></italic> Shestakov, ♀, lectotype. <bold>1</bold> Habitus lateral <bold>2</bold> habitus dorsal (courtesy of Mr. Paolo Rosa).</p></caption><graphic xmlns:xlink="http://www.w3.org/1999/xlink" xlink:href="zookeys-651-107-g001.jpg" position="float" orientation="portrait" xlink:type="simple" id="oo_120933.jpg"/></fig><fig id="F2" position="float" orientation="portrait"><label>Figures 3–4.</label><caption><p>
          <italic><tp:taxon-name><tp:taxon-name-part taxon-name-part-type="genus">Leucospis</tp:taxon-name-part> <tp:taxon-name-part taxon-name-part-type="species">aurantiaca</tp:taxon-name-part></tp:taxon-name></italic> Shestakov, ♀, lectotype. <bold>3</bold> Head frontal <bold>4</bold> hind leg (courtesy of Mr. Paolo Rosa).</p></caption><graphic xmlns:xlink="http://www.w3.org/1999/xlink" xlink:href="zookeys-651-107-g002.jpg" position="float" orientation="portrait" xlink:type="simple" id="oo_120934.jpg"/></fig><fig id="F3" position="float" orientation="portrait"><label>Figure 5.</label><caption><p>
          <italic><tp:taxon-name><tp:taxon-name-part taxon-name-part-type="genus">Leucospis</tp:taxon-name-part> <tp:taxon-name-part taxon-name-part-type="species">japonica</tp:taxon-name-part></tp:taxon-name></italic> Walker, ♀ from Guangxi. Habitus lateral.</p></caption><graphic xmlns:xlink="http://www.w3.org/1999/xlink" xlink:href="zookeys-651-107-g003.jpg" position="float" orientation="portrait" xlink:type="simple" id="oo_120935.jpg"/></fig><fig id="F4" position="float" orientation="portrait"><label>Figures 6–13.</label><caption><p>
          <italic><tp:taxon-name><tp:taxon-name-part taxon-name-part-type="genus">Leucospis</tp:taxon-name-part> <tp:taxon-name-part taxon-name-part-type="species">japonica</tp:taxon-name-part></tp:taxon-name></italic> Walker, ♀ from Guangxi. <bold>6</bold> Antenna <bold>7</bold> pronotum and mesoscutum dorsal <bold>8</bold> mesosoma dorsal <bold>9</bold> metasoma dorsal <bold>10</bold> head frontal <bold>11</bold> head dorsal <bold>12</bold> hind coxa. <bold>13</bold> hind femur.</p></caption><graphic xmlns:xlink="http://www.w3.org/1999/xlink" xlink:href="zookeys-651-107-g004.jpg" position="float" orientation="portrait" xlink:type="simple" id="oo_120936.jpg"/></fig><fig id="F5" position="float" orientation="portrait"><label>Figure 14.</label><caption><p>
          <italic><tp:taxon-name><tp:taxon-name-part taxon-name-part-type="genus">Leucospis</tp:taxon-name-part> <tp:taxon-name-part taxon-name-part-type="species">japonica</tp:taxon-name-part></tp:taxon-name></italic> Walker, ♂ from Guangdong, Guangyinshan. Habitus lateral.</p></caption><graphic xmlns:xlink="http://www.w3.org/1999/xlink" xlink:href="zookeys-651-107-g005.jpg" position="float" orientation="portrait" xlink:type="simple" id="oo_120937.jpg"/></fig><fig id="F6" position="float" orientation="portrait"><label>Figures 15–22.</label><caption><p>
          <italic><tp:taxon-name><tp:taxon-name-part taxon-name-part-type="genus">Leucospis</tp:taxon-name-part> <tp:taxon-name-part taxon-name-part-type="species">japonica</tp:taxon-name-part></tp:taxon-name></italic> Walker, ♂ from Guangdong, Guangyinshan. <bold>15</bold> Antenna <bold>16</bold> head and pronotum dorsal <bold>17</bold> mesosoma dorsal <bold>18</bold> propodeum and metasoma dorsal <bold>19</bold> head frontal <bold>20</bold> head latero-dorsal <bold>21</bold> hind coxa <bold>22</bold> hind femur.</p></caption><graphic xmlns:xlink="http://www.w3.org/1999/xlink" xlink:href="zookeys-651-107-g006.jpg" position="float" orientation="portrait" xlink:type="simple" id="oo_120939.jpg"/></fig><fig id="F7" position="float" orientation="portrait"><label>Figures 23–27.</label><caption><p>Habitats of <italic><tp:taxon-name><tp:taxon-name-part taxon-name-part-type="genus">Leucospis</tp:taxon-name-part> <tp:taxon-name-part taxon-name-part-type="species">japonica</tp:taxon-name-part></tp:taxon-name></italic> Walker in China.</p></caption><graphic xmlns:xlink="http://www.w3.org/1999/xlink" xlink:href="zookeys-651-107-g007.jpg" position="float" orientation="portrait" xlink:type="simple" id="oo_120942.jpg"/></fig><fig id="F8" position="float" orientation="portrait"><label>Figures 28, 29.</label><caption><p>
          <italic><tp:taxon-name><tp:taxon-name-part taxon-name-part-type="genus">Leucospis</tp:taxon-name-part> <tp:taxon-name-part taxon-name-part-type="species">yasumatsui</tp:taxon-name-part></tp:taxon-name></italic> Habu, ♀, holotype. <bold>28</bold> Habitus lateral <bold>29</bold> habitus dorsal (courtesy of Dr. Toshiharu Mita, <named-content xmlns:xlink="http://www.w3.org/1999/xlink" xlink:type="simple" content-type="institution" xlink:href="http://grbio.org/institution/kyushu-university" id="NCID0E1BAI">Kyushu University</named-content>).</p></caption><graphic xmlns:xlink="http://www.w3.org/1999/xlink" xlink:href="zookeys-651-107-g008.jpg" position="float" orientation="portrait" xlink:type="simple" id="oo_120944.jpg"/></fig><fig id="F9" position="float" orientation="portrait"><label>Figures 30–33.</label><caption><p>
          <italic><tp:taxon-name><tp:taxon-name-part taxon-name-part-type="genus">Leucospis</tp:taxon-name-part> <tp:taxon-name-part taxon-name-part-type="species">yasumatsui</tp:taxon-name-part></tp:taxon-name></italic> Habu, ♀, holotype. <bold>30</bold> Antenna <bold>31</bold> head lateral <bold>32</bold> head frontal <bold>33</bold> hind femur and tibia (courtesy of Dr. Toshiharu Mita, <named-content xmlns:xlink="http://www.w3.org/1999/xlink" xlink:type="simple" content-type="institution" xlink:href="http://grbio.org/institution/kyushu-university" id="NCID0EADAI">Kyushu University</named-content>).</p></caption><graphic xmlns:xlink="http://www.w3.org/1999/xlink" xlink:href="zookeys-651-107-g009.jpg" position="float" orientation="portrait" xlink:type="simple" id="oo_120945.jpg"/></fig><fig id="F10" position="float" orientation="portrait"><label>Figure 34.</label><caption><p>
          <italic><tp:taxon-name><tp:taxon-name-part taxon-name-part-type="genus">Leucospis</tp:taxon-name-part> <tp:taxon-name-part taxon-name-part-type="species">aequidentata</tp:taxon-name-part></tp:taxon-name></italic> sp. n., ♀, holotype, habitus lateral.</p></caption><graphic xmlns:xlink="http://www.w3.org/1999/xlink" xlink:href="zookeys-651-107-g010.jpg" position="float" orientation="portrait" xlink:type="simple" id="oo_120947.jpg"/></fig><fig id="F11" position="float" orientation="portrait"><label>Figures 35–42.</label><caption><p>
          <italic><tp:taxon-name><tp:taxon-name-part taxon-name-part-type="genus">Leucospis</tp:taxon-name-part> <tp:taxon-name-part taxon-name-part-type="species">aequidentata</tp:taxon-name-part></tp:taxon-name></italic> sp. n., ♀, holotype. <bold>35</bold> Antenna <bold>36</bold> head and pronotum dorsal <bold>37</bold> mesosoma dorsal <bold>38</bold> metasoma dorsal <bold>39</bold> head frontal <bold>40</bold> head dorsal <bold>41</bold> hind coxa <bold>42</bold> hind femur and tibia.</p></caption><graphic xmlns:xlink="http://www.w3.org/1999/xlink" xlink:href="zookeys-651-107-g011.jpg" position="float" orientation="portrait" xlink:type="simple" id="oo_120949.jpg"/></fig><fig id="F12" position="float" orientation="portrait"><label>Figure 43.</label><caption><p>
          <italic><tp:taxon-name><tp:taxon-name-part taxon-name-part-type="genus">Leucospis</tp:taxon-name-part> <tp:taxon-name-part taxon-name-part-type="species">aequidentata</tp:taxon-name-part></tp:taxon-name></italic> sp. n., ♂, paratype from Hunan, Hupingshan, habitus lateral.</p></caption><graphic xmlns:xlink="http://www.w3.org/1999/xlink" xlink:href="zookeys-651-107-g012.jpg" position="float" orientation="portrait" xlink:type="simple" id="oo_120952.jpg"/></fig><fig id="F13" position="float" orientation="portrait"><label>Figures 44–51.</label><caption><p>
          <italic><tp:taxon-name><tp:taxon-name-part taxon-name-part-type="genus">Leucospis</tp:taxon-name-part> <tp:taxon-name-part taxon-name-part-type="species">aequidentata</tp:taxon-name-part></tp:taxon-name></italic> sp. n., ♂, paratype from Hunan, Hupingshan. <bold>44</bold> Antenna <bold>45</bold> head and pronotum dorsal <bold>46</bold> mesosoma dorsal <bold>47</bold> metasoma dorsal <bold>48</bold> head frontal <bold>49</bold> head dorsal <bold>50</bold> hind coxa <bold>51</bold> hind femur.</p></caption><graphic xmlns:xlink="http://www.w3.org/1999/xlink" xlink:href="zookeys-651-107-g013.jpg" position="float" orientation="portrait" xlink:type="simple" id="oo_120953.jpg"/></fig><fig id="F14" position="float" orientation="portrait"><label>Figure 52.</label><caption><p>
          <italic><tp:taxon-name><tp:taxon-name-part taxon-name-part-type="genus">Leucospis</tp:taxon-name-part> <tp:taxon-name-part taxon-name-part-type="species">femoricincta</tp:taxon-name-part></tp:taxon-name></italic> Bouček, ♀ from Guangdong, Yingxifenglin, habitus lateral.</p></caption><graphic xmlns:xlink="http://www.w3.org/1999/xlink" xlink:href="zookeys-651-107-g014.jpg" position="float" orientation="portrait" xlink:type="simple" id="oo_120957.jpg"/></fig><fig id="F15" position="float" orientation="portrait"><label>Figures 53–60.</label><caption><p>
          <italic><tp:taxon-name><tp:taxon-name-part taxon-name-part-type="genus">Leucospis</tp:taxon-name-part> <tp:taxon-name-part taxon-name-part-type="species">femoricincta</tp:taxon-name-part></tp:taxon-name></italic> Bouček, ♀ from Guangdong, Yingxifenglin. <bold>53</bold> Antenna <bold>54</bold> head and pronotum dorsal <bold>55</bold> mesosoma dorsal <bold>56</bold> propodeum and metasoma dorsal <bold>57</bold> head frontal <bold>58</bold> head dorsal <bold>59</bold> hind coxa <bold>60</bold> hind femur.</p></caption><graphic xmlns:xlink="http://www.w3.org/1999/xlink" xlink:href="zookeys-651-107-g015.jpg" position="float" orientation="portrait" xlink:type="simple" id="oo_120958.jpg"/></fig><fig id="F16" position="float" orientation="portrait"><label>Figure 61.</label><caption><p>
          <italic><tp:taxon-name><tp:taxon-name-part taxon-name-part-type="genus">Leucospis</tp:taxon-name-part> <tp:taxon-name-part taxon-name-part-type="species">femoricincta</tp:taxon-name-part></tp:taxon-name></italic> Bouček, ♂ from Guangdong, Yingxifenglin, habitus lateral.</p></caption><graphic xmlns:xlink="http://www.w3.org/1999/xlink" xlink:href="zookeys-651-107-g016.jpg" position="float" orientation="portrait" xlink:type="simple" id="oo_120961.jpg"/></fig><fig id="F17" position="float" orientation="portrait"><label>Figures 62–70.</label><caption><p>
          <italic><tp:taxon-name><tp:taxon-name-part taxon-name-part-type="genus">Leucospis</tp:taxon-name-part> <tp:taxon-name-part taxon-name-part-type="species">femoricincta</tp:taxon-name-part></tp:taxon-name></italic> Bouček, ♂ from Guangdong, Yingxifenglin. <bold>62</bold> Antennae <bold>63</bold> head and pronotum dorsal <bold>64</bold> mesosoma dorsal <bold>65</bold> metasoma postero-dorsal <bold>66</bold> propodeum and metasoma dorsal <bold>67</bold> head frontal <bold>68</bold> head dorsal <bold>69</bold> hind coxa <bold>70</bold> hind femur.</p></caption><graphic xmlns:xlink="http://www.w3.org/1999/xlink" xlink:href="zookeys-651-107-g017.jpg" position="float" orientation="portrait" xlink:type="simple" id="oo_120963.jpg"/></fig><fig id="F18" position="float" orientation="portrait"><label>Figures 71–73.</label><caption><p>Habitats of <italic><tp:taxon-name><tp:taxon-name-part taxon-name-part-type="genus">Leucospis</tp:taxon-name-part> <tp:taxon-name-part taxon-name-part-type="species">femoricincta</tp:taxon-name-part></tp:taxon-name></italic> Bouček in China.</p></caption><graphic xmlns:xlink="http://www.w3.org/1999/xlink" xlink:href="zookeys-651-107-g018.jpg" position="float" orientation="portrait" xlink:type="simple" id="oo_120965.jpg"/></fig><fig id="F19" position="float" orientation="portrait"><label>Figure 74.</label><caption><p>
          <italic><tp:taxon-name><tp:taxon-name-part taxon-name-part-type="genus">Leucospis</tp:taxon-name-part> <tp:taxon-name-part taxon-name-part-type="species">shaanxiensis</tp:taxon-name-part></tp:taxon-name></italic> sp. n., ♀, holotype, habitus lateral.</p></caption><graphic xmlns:xlink="http://www.w3.org/1999/xlink" xlink:href="zookeys-651-107-g019.jpg" position="float" orientation="portrait" xlink:type="simple" id="oo_120967.jpg"/></fig><fig id="F20" position="float" orientation="portrait"><label>Figures 75–83.</label><caption><p>
          <italic><tp:taxon-name><tp:taxon-name-part taxon-name-part-type="genus">Leucospis</tp:taxon-name-part> <tp:taxon-name-part taxon-name-part-type="species">shaanxiensis</tp:taxon-name-part></tp:taxon-name></italic> sp. n. (but 79 of <italic><tp:taxon-name><tp:taxon-name-part taxon-name-part-type="genus">Leucospis</tp:taxon-name-part> <tp:taxon-name-part taxon-name-part-type="species">aequidentata</tp:taxon-name-part></tp:taxon-name></italic> sp. n.), ♀, holotype. <bold>75</bold> Antenna <bold>76</bold> pronotum and mesoscutum dorsal <bold>77</bold> mesosoma dorsal <bold>78</bold> metasoma dorsal <bold>79</bold> hind tibia <bold>80</bold> head frontal <bold>81</bold> head dorsal <bold>82</bold> hind coxa <bold>83</bold> hind femur and tibia.</p></caption><graphic xmlns:xlink="http://www.w3.org/1999/xlink" xlink:href="zookeys-651-107-g020.jpg" position="float" orientation="portrait" xlink:type="simple" id="oo_120981.jpg"/></fig><fig id="F21" position="float" orientation="portrait"><label>Figures 84, 85.</label><caption><p>
          <italic><tp:taxon-name><tp:taxon-name-part taxon-name-part-type="genus">Leucospis</tp:taxon-name-part> <tp:taxon-name-part taxon-name-part-type="species">gigas</tp:taxon-name-part></tp:taxon-name></italic> Fabricius, ♀, lectotype. <bold>84</bold> Habitus lateral <bold>85</bold> habitus dorsal (courtesy of Dr. Lars Vilhelmsen, <named-content xmlns:xlink="http://www.w3.org/1999/xlink" xlink:type="simple" content-type="institution" xlink:href="http://grbio.org/institution/natural-history-museum" id="NCID0EC4BI">Natural History Museum</named-content> of Denmark).</p></caption><graphic xmlns:xlink="http://www.w3.org/1999/xlink" xlink:href="zookeys-651-107-g021.jpg" position="float" orientation="portrait" xlink:type="simple" id="oo_120983.jpg"/></fig><fig id="F22" position="float" orientation="portrait"><label>Figures 86, 87.</label><caption><p>
          <italic><tp:taxon-name><tp:taxon-name-part taxon-name-part-type="genus">Leucospis</tp:taxon-name-part> <tp:taxon-name-part taxon-name-part-type="species">gigas</tp:taxon-name-part></tp:taxon-name></italic> Fabricius, ♀, lectotype. <bold>86</bold> Habitus frontal <bold>87</bold> legs (courtesy of Dr. Lars Vilhelmsen, <named-content xmlns:xlink="http://www.w3.org/1999/xlink" xlink:type="simple" content-type="institution" xlink:href="http://grbio.org/institution/natural-history-museum" id="NCID0EE5BI">Natural History Museum</named-content> of Denmark).</p></caption><graphic xmlns:xlink="http://www.w3.org/1999/xlink" xlink:href="zookeys-651-107-g022.jpg" position="float" orientation="portrait" xlink:type="simple" id="oo_120984.jpg"/></fig><fig id="F23" position="float" orientation="portrait"><label>Figure 88.</label><caption><p>
          <italic><tp:taxon-name><tp:taxon-name-part taxon-name-part-type="genus">Leucospis</tp:taxon-name-part> <tp:taxon-name-part taxon-name-part-type="species">histrio</tp:taxon-name-part></tp:taxon-name></italic> Maindron, ♀ from Guangdong, Guangyinshan, habitus lateral.</p></caption><graphic xmlns:xlink="http://www.w3.org/1999/xlink" xlink:href="zookeys-651-107-g023.jpg" position="float" orientation="portrait" xlink:type="simple" id="oo_120986.jpg"/></fig><fig id="F24" position="float" orientation="portrait"><label>Figures 89–95.</label><caption><p>
          <italic><tp:taxon-name><tp:taxon-name-part taxon-name-part-type="genus">Leucospis</tp:taxon-name-part> <tp:taxon-name-part taxon-name-part-type="species">histrio</tp:taxon-name-part></tp:taxon-name></italic> Maindron, ♀ from Guangdong, Guangyinshan. <bold>89</bold> Antenna <bold>90</bold> mesosoma dorsal <bold>91</bold> hind coxa <bold>92</bold> metasoma dorsal <bold>93</bold> head frontal <bold>94</bold> head dorsal <bold>95</bold> hind femur and tibia.</p></caption><graphic xmlns:xlink="http://www.w3.org/1999/xlink" xlink:href="zookeys-651-107-g024.jpg" position="float" orientation="portrait" xlink:type="simple" id="oo_120988.jpg"/></fig><fig id="F25" position="float" orientation="portrait"><label>Figures 96, 97.</label><caption><p>Female <italic><tp:taxon-name><tp:taxon-name-part taxon-name-part-type="genus">Leucospis</tp:taxon-name-part> <tp:taxon-name-part taxon-name-part-type="species">histrio</tp:taxon-name-part></tp:taxon-name></italic> Maindron searching on timber of wooden shed in Guangdong, Xiangtoushan (courtesy of Mr. Wei Dong).</p></caption><graphic xmlns:xlink="http://www.w3.org/1999/xlink" xlink:href="zookeys-651-107-g025.jpg" position="float" orientation="portrait" xlink:type="simple" id="oo_120991.jpg"/></fig><fig id="F26" position="float" orientation="portrait"><label>Figure 98.</label><caption><p>
          <italic><tp:taxon-name><tp:taxon-name-part taxon-name-part-type="genus">Leucospis</tp:taxon-name-part> <tp:taxon-name-part taxon-name-part-type="species">intermedia</tp:taxon-name-part></tp:taxon-name></italic> Illiger, ♀ from Xinjiang, Gongliu, habitus lateral.</p></caption><graphic xmlns:xlink="http://www.w3.org/1999/xlink" xlink:href="zookeys-651-107-g026.jpg" position="float" orientation="portrait" xlink:type="simple" id="oo_120993.jpg"/></fig><fig id="F27" position="float" orientation="portrait"><label>Figures 99–105.</label><caption><p>
          <italic><tp:taxon-name><tp:taxon-name-part taxon-name-part-type="genus">Leucospis</tp:taxon-name-part> <tp:taxon-name-part taxon-name-part-type="species">intermedia</tp:taxon-name-part></tp:taxon-name></italic> Illiger, ♀ from Xinjiang, Gongliu. <bold>99</bold> Antenna <bold>100</bold> mesosoma dorsal <bold>101</bold> hind coxa <bold>102</bold> metasoma dorsal <bold>103</bold> head frontal <bold>104</bold> head dorsal <bold>105</bold> hind femur and tibia.</p></caption><graphic xmlns:xlink="http://www.w3.org/1999/xlink" xlink:href="zookeys-651-107-g027.jpg" position="float" orientation="portrait" xlink:type="simple" id="oo_120994.jpg"/></fig><fig id="F28" position="float" orientation="portrait"><label>Figures 106, 107.</label><caption><p>
          <italic><tp:taxon-name><tp:taxon-name-part taxon-name-part-type="genus">Leucospis</tp:taxon-name-part> <tp:taxon-name-part taxon-name-part-type="species">bakeri</tp:taxon-name-part></tp:taxon-name></italic> Crawford, ♀, holotype. <bold>106</bold> Habitus lateral <bold>107</bold> habitus dorsal (courtesy of Dr. Elijah Talamas, <named-content xmlns:xlink="http://www.w3.org/1999/xlink" xlink:type="simple" content-type="institution" xlink:href="http://grbio.org/institution/smithsonian-institution" id="NCID0EFJDI">Smithsonian Institution</named-content>, Washington DC, USA).</p></caption><graphic xmlns:xlink="http://www.w3.org/1999/xlink" xlink:href="zookeys-651-107-g028.jpg" position="float" orientation="portrait" xlink:type="simple" id="oo_120996.jpg"/></fig><fig id="F29" position="float" orientation="portrait"><label>Figures 108, 109.</label><caption><p>
          <italic><tp:taxon-name><tp:taxon-name-part taxon-name-part-type="genus">Leucospis</tp:taxon-name-part> <tp:taxon-name-part taxon-name-part-type="species">bakeri</tp:taxon-name-part></tp:taxon-name></italic> Crawford, ♀, holotype. <bold>108</bold> Head antero-lateral <bold>109</bold> pronotum dorsal (courtesy of Dr. Elijah Talamas, <named-content xmlns:xlink="http://www.w3.org/1999/xlink" xlink:type="simple" content-type="institution" xlink:href="http://grbio.org/institution/smithsonian-institution" id="NCID0ELKDI">Smithsonian Institution</named-content>, Washington DC, USA).</p></caption><graphic xmlns:xlink="http://www.w3.org/1999/xlink" xlink:href="zookeys-651-107-g029.jpg" position="float" orientation="portrait" xlink:type="simple" id="oo_120998.jpg"/></fig><fig id="F30" position="float" orientation="portrait"><label>Figure 110.</label><caption><p>
          <italic><tp:taxon-name><tp:taxon-name-part taxon-name-part-type="genus">Leucospis</tp:taxon-name-part> <tp:taxon-name-part taxon-name-part-type="species">petiolata</tp:taxon-name-part></tp:taxon-name></italic> Fabricius, ♀ from Guangdong, Nanling, habitus lateral.</p></caption><graphic xmlns:xlink="http://www.w3.org/1999/xlink" xlink:href="zookeys-651-107-g030.jpg" position="float" orientation="portrait" xlink:type="simple" id="oo_121000.jpg"/></fig><fig id="F31" position="float" orientation="portrait"><label>Figures 111–118.</label><caption><p>
          <italic><tp:taxon-name><tp:taxon-name-part taxon-name-part-type="genus">Leucospis</tp:taxon-name-part> <tp:taxon-name-part taxon-name-part-type="species">petiolata</tp:taxon-name-part></tp:taxon-name></italic> Fabricius, ♀ from Guangdong, Nanling. <bold>111</bold> Antenna <bold>112</bold> head and pronotum dorsal <bold>113</bold> mesosoma and metasoma dorsal <bold>114</bold> propodeum and metasoma dorsal <bold>115</bold> head frontal <bold>116</bold> head dorsal <bold>117</bold> hind coxa <bold>118</bold> hind femur and tibia.</p></caption><graphic xmlns:xlink="http://www.w3.org/1999/xlink" xlink:href="zookeys-651-107-g031.jpg" position="float" orientation="portrait" xlink:type="simple" id="oo_120995.jpg"/></fig><fig id="F32" position="float" orientation="portrait"><label>Figures 119, 120.</label><caption><p>
          <italic><tp:taxon-name><tp:taxon-name-part taxon-name-part-type="genus">Leucospis</tp:taxon-name-part> <tp:taxon-name-part taxon-name-part-type="species">sinensis</tp:taxon-name-part></tp:taxon-name></italic> Walker, ♀, lectotype. <bold>119</bold> Habitus lateral <bold>120</bold> habitus dorsal (courtesy of Dr. Natalie Dale-Skey Papilloud, The trustees of the <named-content xmlns:xlink="http://www.w3.org/1999/xlink" xlink:type="simple" content-type="institution" xlink:href="http://grbio.org/institution/natural-history-museum-london" id="NCID0EK6DI">Natural History Museum, London</named-content>, UK).</p></caption><graphic xmlns:xlink="http://www.w3.org/1999/xlink" xlink:href="zookeys-651-107-g032.jpg" position="float" orientation="portrait" xlink:type="simple" id="oo_120997.jpg"/></fig><fig id="F33" position="float" orientation="portrait"><label>Figures 121–123.</label><caption><p>
          <italic><tp:taxon-name><tp:taxon-name-part taxon-name-part-type="genus">Leucospis</tp:taxon-name-part> <tp:taxon-name-part taxon-name-part-type="species">femoricincta</tp:taxon-name-part></tp:taxon-name></italic> Bouček, ♀, holotype. <bold>121</bold> Habitus lateral <bold>122</bold> habitus dorsal <bold>123</bold> labels (courtesy of Dr. Natalie Dale-Skey Papilloud, The trustees of the <named-content xmlns:xlink="http://www.w3.org/1999/xlink" xlink:type="simple" content-type="institution" xlink:href="http://grbio.org/institution/natural-history-museum-london" id="NCID0ETAAK">Natural History Museum, London</named-content>, UK).</p></caption><graphic xmlns:xlink="http://www.w3.org/1999/xlink" xlink:href="zookeys-651-107-g033.jpg" position="float" orientation="portrait" xlink:type="simple" id="oo_120999.jpg"/></fig></tp:treatment-sec><ref-list><ref id="B20"><mixed-citation xmlns:xlink="http://www.w3.org/1999/xlink" xlink:type="simple">
          <person-group><name name-style="western"><surname>Habu</surname><given-names>A</given-names></name></person-group> (<year>1962</year>) <chapter-title>II. Family <tp:taxon-name><tp:taxon-name-part taxon-name-part-type="family">Leucospidae</tp:taxon-name-part></tp:taxon-name>.</chapter-title> In: <person-group><name name-style="western"><surname>Okada</surname><given-names>Y</given-names></name><name name-style="western"><surname>Uchida</surname><given-names>T</given-names></name><name name-style="western"><surname>Kuroda</surname><given-names>N</given-names></name><name name-style="western"><surname>Yamashina</surname><given-names>Y</given-names></name></person-group> (<role>Eds</role>) <source>Fauna Japonica</source>. <publisher-name>Biogeographical Society of Japan</publisher-name>, <publisher-loc>Tokyo</publisher-loc>, <fpage>165</fpage>–<lpage>177</lpage>.</mixed-citation></ref><ref id="B3"><mixed-citation xmlns:xlink="http://www.w3.org/1999/xlink" xlink:type="simple">
          <person-group><name name-style="western"><surname>Bouček</surname><given-names>Z</given-names></name></person-group> (<year>1974a</year>) <article-title>A revision of the <tp:taxon-name><tp:taxon-name-part taxon-name-part-type="family">Leucospidae</tp:taxon-name-part></tp:taxon-name> (<tp:taxon-name><tp:taxon-name-part taxon-name-part-type="order">Hymenoptera</tp:taxon-name-part></tp:taxon-name>: <tp:taxon-name><tp:taxon-name-part taxon-name-part-type="superfamily">Chalcidoidea</tp:taxon-name-part></tp:taxon-name>) of the world.</article-title> <source>Bulletin of the British Museum (Natural History) Entomology, Supplement</source> <volume>23</volume>: <fpage>1</fpage>–<lpage>241</lpage>.</mixed-citation></ref><ref id="B37"><mixed-citation xmlns:xlink="http://www.w3.org/1999/xlink" xlink:type="simple">
          <person-group><name name-style="western"><surname>Narendran</surname><given-names>TC</given-names></name></person-group> (<year>1986</year>) <article-title>Family <tp:taxon-name><tp:taxon-name-part taxon-name-part-type="family">Leucospidae</tp:taxon-name-part></tp:taxon-name>.</article-title> In: <person-group><name name-style="western"><surname>Subba</surname><given-names>Rao BR</given-names></name><name name-style="western"><surname>Hayat</surname><given-names>M</given-names></name></person-group> (<role>Eds</role>) <issue-title>The Chalcidoidea (Insecta: Hymenoptera) of India and the adjacent countries Part II. A Catalogue of Chalcidoidea of India and the adjacent countries.</issue-title> <source>Oriental Insects</source> <volume>20</volume>: <fpage>43</fpage>–<lpage>45</lpage>. <ext-link xlink:type="simple" ext-link-type="doi" xlink:href="10.1080/00305316.1986.10433717">https://doi.org/10.1080/00305316.1986.10433717</ext-link></mixed-citation></ref><ref id="B33"><mixed-citation xmlns:xlink="http://www.w3.org/1999/xlink" xlink:type="simple">
          <person-group><name name-style="western"><surname>Madl</surname><given-names>M</given-names></name><name name-style="western"><surname>Schwarz</surname><given-names>M</given-names></name></person-group> (<year>2012</year>) <article-title>Catalogue and faunistics of the family <tp:taxon-name><tp:taxon-name-part taxon-name-part-type="family">Leucospidae</tp:taxon-name-part></tp:taxon-name> (<tp:taxon-name><tp:taxon-name-part taxon-name-part-type="order">Hymenoptera</tp:taxon-name-part></tp:taxon-name>: <tp:taxon-name><tp:taxon-name-part taxon-name-part-type="superfamily">Chalcidoidea</tp:taxon-name-part></tp:taxon-name>) of the Ethiopian region excluding Malagasy subregion.</article-title> <source>Linzer biologische Beiträge</source> <volume>44</volume>(<issue>2</issue>): <fpage>1221</fpage>–<lpage>1235</lpage>.</mixed-citation></ref><ref id="B18"><mixed-citation xmlns:xlink="http://www.w3.org/1999/xlink" xlink:type="simple">
          <person-group><name name-style="western"><surname>Grissell</surname><given-names>EE</given-names></name><name name-style="western"><surname>Schauff</surname><given-names>ME</given-names></name></person-group> (<year>1997</year>) A Handbook of the Families of Nearctic <tp:taxon-name><tp:taxon-name-part taxon-name-part-type="superfamily">Chalcidoidea</tp:taxon-name-part></tp:taxon-name> (<tp:taxon-name><tp:taxon-name-part taxon-name-part-type="order">Hymenoptera</tp:taxon-name-part></tp:taxon-name>). (Second edition, revised). Entomological Society of Washington, 1–87.</mixed-citation></ref><ref id="B43"><mixed-citation xmlns:xlink="http://www.w3.org/1999/xlink" xlink:type="simple">
          <person-group><name name-style="western"><surname>Schmid-Egger</surname><given-names>C</given-names></name></person-group> (<year>2010</year>) <article-title>Order <tp:taxon-name><tp:taxon-name-part taxon-name-part-type="order">Hymenoptera</tp:taxon-name-part></tp:taxon-name>, family <tp:taxon-name><tp:taxon-name-part taxon-name-part-type="family">Leucospidae</tp:taxon-name-part></tp:taxon-name>.</article-title> In: <person-group><name name-style="western"><surname>van Harten</surname><given-names>A</given-names></name></person-group> (<role>Ed.</role>) <issue-title>Arthropod fauna of the United Arab Emirates, Volume 3.</issue-title> <source>Multiply Marketing Consultancy Services, Abu Dhabi</source>, <fpage>319</fpage>–<lpage>324</lpage>.</mixed-citation></ref><ref id="B34"><mixed-citation xmlns:xlink="http://www.w3.org/1999/xlink" xlink:type="simple">
          <person-group><name name-style="western"><surname>Madl</surname><given-names>M</given-names></name><name name-style="western"><surname>Schwarz</surname><given-names>M</given-names></name></person-group> (<year>2014</year>) <article-title>Notes on Palaearctic species of the family <tp:taxon-name><tp:taxon-name-part taxon-name-part-type="family">Leucospidae</tp:taxon-name-part></tp:taxon-name> (<tp:taxon-name><tp:taxon-name-part taxon-name-part-type="order">Hymenoptera</tp:taxon-name-part></tp:taxon-name>, <tp:taxon-name><tp:taxon-name-part taxon-name-part-type="superfamily">Chalcidoidea</tp:taxon-name-part></tp:taxon-name>), with new records from North Africa and Middle East.</article-title> <source>Linzer biologische Beiträge</source> <volume>46</volume>(<issue>2</issue>): <fpage>1569</fpage>–<lpage>1580</lpage>.</mixed-citation></ref><ref id="B40"><mixed-citation xmlns:xlink="http://www.w3.org/1999/xlink" xlink:type="simple">
          <person-group><name name-style="western"><surname>Noyes</surname><given-names>JS</given-names></name></person-group> (<year>2016</year>) Universal <tp:taxon-name><tp:taxon-name-part taxon-name-part-type="superfamily">Chalcidoidea</tp:taxon-name-part></tp:taxon-name> Database. <ext-link xlink:type="simple" ext-link-type="uri" xlink:href="http://www.nhm.ac.uk/chalcidoids">http://www.nhm.ac.uk/chalcidoids</ext-link> [accessed 16.04.2016]</mixed-citation></ref><ref id="B4"><mixed-citation xmlns:xlink="http://www.w3.org/1999/xlink" xlink:type="simple">
          <person-group><name name-style="western"><surname>Bouček</surname><given-names>Z</given-names></name></person-group> (<year>1974b</year>) <article-title>Description of a new <italic><tp:taxon-name><tp:taxon-name-part taxon-name-part-type="genus">Leucopsis</tp:taxon-name-part></tp:taxon-name></italic> [sic] (<tp:taxon-name><tp:taxon-name-part taxon-name-part-type="order">Hymenoptera</tp:taxon-name-part></tp:taxon-name>: <tp:taxon-name><tp:taxon-name-part taxon-name-part-type="family">Leucospidae</tp:taxon-name-part></tp:taxon-name>) from Bolivia.</article-title> <source>Studia Entomologica</source> <volume>17</volume>: <fpage>430</fpage>–<lpage>432</lpage>.</mixed-citation></ref><ref id="B21"><mixed-citation xmlns:xlink="http://www.w3.org/1999/xlink" xlink:type="simple">
          <person-group><name name-style="western"><surname>Habu</surname><given-names>A</given-names></name></person-group> (<year>1977</year>) A new <italic><tp:taxon-name><tp:taxon-name-part taxon-name-part-type="genus">Leucospis</tp:taxon-name-part></tp:taxon-name></italic> species from the Ryukyus, Japan. Entomological Review of Japan 30(1/2): 47–51.</mixed-citation></ref><ref id="B5"><mixed-citation xmlns:xlink="http://www.w3.org/1999/xlink" xlink:type="simple">
          <person-group><name name-style="western"><surname>Bouček</surname><given-names>Z</given-names></name><name name-style="western"><surname>Narendarn</surname><given-names>TC</given-names></name></person-group> (<year>1981</year>) <article-title>The <italic><tp:taxon-name><tp:taxon-name-part taxon-name-part-type="genus">Leucospis</tp:taxon-name-part></tp:taxon-name></italic> species of India and adjacent countries (<tp:taxon-name><tp:taxon-name-part taxon-name-part-type="order">Hymenoptera</tp:taxon-name-part></tp:taxon-name>: <tp:taxon-name><tp:taxon-name-part taxon-name-part-type="family">Leucospidae</tp:taxon-name-part></tp:taxon-name>).</article-title> <source>Oriental Insects</source> <volume>15</volume>: <fpage>1</fpage>–<lpage>15</lpage>. <ext-link xlink:type="simple" ext-link-type="doi" xlink:href="10.1080/00305316.1981.10434466">https://doi.org/10.1080/00305316.1981.10434466</ext-link></mixed-citation></ref><ref id="B38"><mixed-citation xmlns:xlink="http://www.w3.org/1999/xlink" xlink:type="simple">
          <person-group><name name-style="western"><surname>Naumann</surname><given-names>ID</given-names></name></person-group> (<year>1981</year>) <article-title>A new species and additional records of <italic><tp:taxon-name><tp:taxon-name-part taxon-name-part-type="genus">Leucospis</tp:taxon-name-part></tp:taxon-name></italic> Fabricius (<tp:taxon-name><tp:taxon-name-part taxon-name-part-type="order">Hymenoptera</tp:taxon-name-part></tp:taxon-name>: <tp:taxon-name><tp:taxon-name-part taxon-name-part-type="family">Leucospidae</tp:taxon-name-part></tp:taxon-name>) from Australia.</article-title> <source>Journal of the Australian Entomological Society</source> <volume>20</volume>: <fpage>223</fpage>–<lpage>228</lpage>. <ext-link xlink:type="simple" ext-link-type="doi" xlink:href="10.1111/j.1440-6055.1981.tb01038.x">https://doi.org/10.1111/j.1440-6055.1981.tb01038.x</ext-link></mixed-citation></ref><ref id="B11"><mixed-citation xmlns:xlink="http://www.w3.org/1999/xlink" xlink:type="simple">
          <person-group><name name-style="western"><surname>Engel</surname><given-names>MS</given-names></name></person-group> (<year>2002</year>) <article-title>The first leucospid wasp from the fossil record (<tp:taxon-name><tp:taxon-name-part taxon-name-part-type="order">Hymenoptera</tp:taxon-name-part></tp:taxon-name>: <tp:taxon-name><tp:taxon-name-part taxon-name-part-type="family">Leucospidae</tp:taxon-name-part></tp:taxon-name>).</article-title> <source>Journal of Natural History</source> <volume>36</volume>: <fpage>435</fpage>–<lpage>441</lpage>. <ext-link xlink:type="simple" ext-link-type="doi" xlink:href="10.1080/00222930110059682">https://doi.org/10.1080/00222930110059682</ext-link></mixed-citation></ref><ref id="B17"><mixed-citation xmlns:xlink="http://www.w3.org/1999/xlink" xlink:type="simple">
          <person-group><name name-style="western"><surname>Grissell</surname><given-names>EE</given-names></name><name name-style="western"><surname>Cameron</surname><given-names>SA</given-names></name></person-group> (<year>2002</year>) <article-title>A new <italic><tp:taxon-name><tp:taxon-name-part taxon-name-part-type="genus">Leucospis</tp:taxon-name-part></tp:taxon-name></italic> Fabricius (<tp:taxon-name><tp:taxon-name-part taxon-name-part-type="order">Hymenoptera</tp:taxon-name-part></tp:taxon-name>: <tp:taxon-name><tp:taxon-name-part taxon-name-part-type="family">Leucospidae</tp:taxon-name-part></tp:taxon-name>), the first reported gregarious species.</article-title> <source>Journal of <tp:taxon-name><tp:taxon-name-part taxon-name-part-type="order">Hymenoptera</tp:taxon-name-part></tp:taxon-name> Research</source> <volume>11</volume>(<issue>2</issue>): <fpage>271</fpage>–<lpage>278</lpage>.</mixed-citation></ref><ref id="B41"><mixed-citation xmlns:xlink="http://www.w3.org/1999/xlink" xlink:type="simple">
          <person-group><name name-style="western"><surname>Pauly</surname><given-names>A</given-names></name><name name-style="western"><surname>Vago</surname><given-names>JL</given-names></name><name name-style="western"><surname>Wahis</surname><given-names>R</given-names></name></person-group> (<year>2003</year>) <article-title>The apple green colour of <tp:taxon-name><tp:taxon-name-part taxon-name-part-type="order">Hymenoptera</tp:taxon-name-part></tp:taxon-name> of Madagascar (<tp:taxon-name><tp:taxon-name-part taxon-name-part-type="family">Vespidae</tp:taxon-name-part></tp:taxon-name>, <tp:taxon-name><tp:taxon-name-part taxon-name-part-type="family">Apidae</tp:taxon-name-part></tp:taxon-name>, <tp:taxon-name><tp:taxon-name-part taxon-name-part-type="family">Pompilidae</tp:taxon-name-part></tp:taxon-name>, <tp:taxon-name><tp:taxon-name-part taxon-name-part-type="family">Leucospidae</tp:taxon-name-part></tp:taxon-name>).</article-title> <source>Annalen van het Koninklijk Museum van Belgisch-Congo, Tervuren, België, Zoologische Wetenschappen</source> <volume>291</volume>: <fpage>93</fpage>–<lpage>95</lpage>.</mixed-citation></ref><ref id="B36"><mixed-citation xmlns:xlink="http://www.w3.org/1999/xlink" xlink:type="simple">
          <person-group><name name-style="western"><surname>Nagase</surname><given-names>N</given-names></name></person-group> (<year>2007</year>) Description of a new species of <italic><tp:taxon-name><tp:taxon-name-part taxon-name-part-type="genus">Leucospis</tp:taxon-name-part></tp:taxon-name></italic> (<tp:taxon-name><tp:taxon-name-part taxon-name-part-type="class">Insecta</tp:taxon-name-part></tp:taxon-name>, <tp:taxon-name><tp:taxon-name-part taxon-name-part-type="order">Hymenoptera</tp:taxon-name-part></tp:taxon-name>, <tp:taxon-name><tp:taxon-name-part taxon-name-part-type="family">Leucospidae</tp:taxon-name-part></tp:taxon-name>) from the Ogasawara Islands, Japan. Bulletin of the National Museum of Nature and Science (A) 33(1): 4l–44.</mixed-citation></ref><ref id="B10"><mixed-citation xmlns:xlink="http://www.w3.org/1999/xlink" xlink:type="simple">
          <person-group><name name-style="western"><surname>Darling</surname><given-names>DC</given-names></name><name name-style="western"><surname>Cardinal</surname><given-names>S</given-names></name></person-group> (<year>2005</year>) <article-title>The world species-groups of <italic><tp:taxon-name><tp:taxon-name-part taxon-name-part-type="genus">Leucospis</tp:taxon-name-part></tp:taxon-name></italic> (<tp:taxon-name><tp:taxon-name-part taxon-name-part-type="order">Hymenoptera</tp:taxon-name-part></tp:taxon-name>: <tp:taxon-name><tp:taxon-name-part taxon-name-part-type="family">Leucospidae</tp:taxon-name-part></tp:taxon-name>) – thirty years later.</article-title> <source>Acta Societatis Zoologicae Bohemicae</source> <volume>69</volume>: <fpage>49</fpage>–<lpage>64</lpage>.</mixed-citation></ref><ref id="B42"><mixed-citation xmlns:xlink="http://www.w3.org/1999/xlink" xlink:type="simple">
          <person-group><name name-style="western"><surname>Pujade-Villar</surname><given-names>J</given-names></name><name name-style="western"><surname>Caicedo</surname><given-names>G</given-names></name></person-group> (<year>2010</year>) Description of a new Colombian species of <tp:taxon-name><tp:taxon-name-part taxon-name-part-type="family">Leucospidae</tp:taxon-name-part></tp:taxon-name>: <italic><tp:taxon-name><tp:taxon-name-part taxon-name-part-type="genus">Leucospis</tp:taxon-name-part> <tp:taxon-name-part taxon-name-part-type="species">vallicaucaensis</tp:taxon-name-part></tp:taxon-name></italic> n. sp. (<tp:taxon-name><tp:taxon-name-part taxon-name-part-type="order">Hymenoptera</tp:taxon-name-part></tp:taxon-name>: Chacidoidea [sic]). Dugesiana 17(2): 138.</mixed-citation></ref><ref id="B16"><mixed-citation xmlns:xlink="http://www.w3.org/1999/xlink" xlink:type="simple">
          <person-group><name name-style="western"><surname>Genaro</surname><given-names>JA</given-names></name></person-group> (<year>2012</year>) <article-title>New species of <italic><tp:taxon-name><tp:taxon-name-part taxon-name-part-type="genus">Leucospis</tp:taxon-name-part></tp:taxon-name></italic> (<tp:taxon-name><tp:taxon-name-part taxon-name-part-type="order">Hymenoptera</tp:taxon-name-part></tp:taxon-name>: <tp:taxon-name><tp:taxon-name-part taxon-name-part-type="family">Leucospidae</tp:taxon-name-part></tp:taxon-name>) from La Hispaniola, Antilles.</article-title> <source>Solenodon</source> <volume>10</volume>: <fpage>81</fpage>–<lpage>86</lpage>.</mixed-citation></ref></ref-list></tp:taxon-treatment>
