# Supplementary material for: Review of the Chinese Leucospidae (Hymenoptera, Chalcidoidea)
Source: Zookeys. 2017 Feb 2;(651):107–57. doi: 10.3897/zookeys.651.11235 (PMC5345359; doi:10.3897/zookeys.651.11235)
Supplement: XML Treatment for Leucospis aurantiaca [file zookeys.651.11235-treatment3.xml]

<!DOCTYPE tp:taxon-treatment
  PUBLIC "-//TaxonX//DTD Taxonomic Treatment Publishing DTD v0 20100105//EN" "tax-treatment-NSO.dtd">
<tp:taxon-treatment xmlns:tp="http://www.plazi.org/taxpub"><tp:treatment-meta><kwd-group><label>Taxon classification</label><kwd><named-content content-type="kingdom">Animalia</named-content></kwd><kwd><named-content content-type="order">Hymenoptera</named-content></kwd><kwd><named-content content-type="family">Leucospidae</named-content></kwd></kwd-group><mixed-citation publication-type="journal"><person-group><name><surname>Ye</surname><given-names>Xin-hai</given-names></name><name><surname>van Achterberg</surname><given-names>Cornelis</given-names></name><name><surname>Yue</surname><given-names>Qi</given-names></name><name><surname>Xu</surname><given-names>Zai-fu</given-names></name></person-group><article-title>Review of the Chinese <tp:taxon-name><tp:taxon-name-part taxon-name-part-type="family">Leucospidae</tp:taxon-name-part></tp:taxon-name> (<tp:taxon-name><tp:taxon-name-part taxon-name-part-type="order">Hymenoptera</tp:taxon-name-part></tp:taxon-name>, <tp:taxon-name><tp:taxon-name-part taxon-name-part-type="superfamily">Chalcidoidea</tp:taxon-name-part></tp:taxon-name>)</article-title><source>Zookeys</source><day>2</day><month>2</month><year>2017</year><volume>2017</volume><issue>651</issue><fpage>107</fpage><lpage>157</lpage><pub-id pub-id-type="doi">10.3897/zookeys.651.11235</pub-id></mixed-citation></tp:treatment-meta><tp:nomenclature><tp:taxon-name>
              <tp:taxon-name-part taxon-name-part-type="genus">Leucospis</tp:taxon-name-part>
              <tp:taxon-name-part taxon-name-part-type="species">aurantiaca</tp:taxon-name-part>
            </tp:taxon-name><tp:taxon-authority>Shestakov, 1923</tp:taxon-authority><xref ref-type="fig" rid="F1">Figs 1–2</xref><xref ref-type="fig" rid="F2">, 3–4</xref><!--PageBreak--><tp:nomenclature-citation-list><tp:nomenclature-citation><tp:taxon-name>
                  <tp:taxon-name-part taxon-name-part-type="genus">Leucospis</tp:taxon-name-part> <tp:taxon-name-part taxon-name-part-type="species">aurantiaca</tp:taxon-name-part></tp:taxon-name><comment>Shestakov, 1923: 96; <xref ref-type="bibr" rid="B3">Bouček 1974a</xref>: 196; <xref rid="B5" ref-type="bibr">Bouček and Narendran 1981</xref>: 12.</comment></tp:nomenclature-citation></tp:nomenclature-citation-list></tp:nomenclature><tp:treatment-sec sec-type="type material" id="SECID0E14AG"><title>Type material.</title><p>Lectotype here designated, ♀ (<named-content xmlns:xlink="http://www.w3.org/1999/xlink" content-type="dwc:institutional_code" xlink:type="simple">ZISP</named-content>), “CHINA, [Inner Mongolia], Alashan, oas[is] / Dyn-yuan-in, 18.VI.1908, P. Kozlov”, “<italic><tp:taxon-name><tp:taxon-name-part taxon-name-part-type="genus">Leucospis</tp:taxon-name-part> <tp:taxon-name-part taxon-name-part-type="species">aurantiaca</tp:taxon-name-part></tp:taxon-name></italic> Shestakov”, “Lectotype”.</p></tp:treatment-sec><tp:treatment-sec sec-type="diagnosis" id="SECID0E15AG"><title>Diagnosis.</title><p>
              <italic>Female</italic>. Body mainly orange, with exception of orange brown to brown antennal flagellum, reddish brown mandible, black head, with black inverted U-shaped marking on mesoscutum, mesoscutellum with axillae black, black mesepimeron and propodeum, anterior margin of T1, anterior margin and posterior margin of T5, T6 and lower part of epipygium black, wings brownish, ovipositor sheath reddish brown (Fig. <xref ref-type="fig" rid="F1">2</xref>); propodeum raised medially, with weak median carina; hind femur with nine teeth ventrally, basal one largest (Fig. <xref ref-type="fig" rid="F2">4</xref>); metasoma strongly convex dorsally and medially (Fig. <xref ref-type="fig" rid="F1">1</xref>); T1 without ovipositorial furrow (Fig. <xref ref-type="fig" rid="F1">2</xref>); ovipositorial furrow up to black anterior margin of T5 (Fig. <xref ref-type="fig" rid="F1">2</xref>). <italic>Male</italic>. Unknown.</p><fig id="F1" position="float" orientation="portrait"><label>Figures 1, 2.</label><caption><p>
		          <italic><tp:taxon-name><tp:taxon-name-part taxon-name-part-type="genus">Leucospis</tp:taxon-name-part> <tp:taxon-name-part taxon-name-part-type="species">aurantiaca</tp:taxon-name-part></tp:taxon-name></italic> Shestakov, ♀, lectotype. <bold>1</bold> Habitus lateral <bold>2</bold> habitus dorsal (courtesy of Mr. Paolo Rosa).</p></caption><graphic xmlns:xlink="http://www.w3.org/1999/xlink" xlink:href="zookeys-651-107-g001.jpg" position="float" orientation="portrait" xlink:type="simple" id="oo_120933.jpg"/></fig><fig id="F2" position="float" orientation="portrait"><label>Figures 3–4.</label><caption><p>
          <italic><tp:taxon-name><tp:taxon-name-part taxon-name-part-type="genus">Leucospis</tp:taxon-name-part> <tp:taxon-name-part taxon-name-part-type="species">aurantiaca</tp:taxon-name-part></tp:taxon-name></italic> Shestakov, ♀, lectotype. <bold>3</bold> Head frontal <bold>4</bold> hind leg (courtesy of Mr. Paolo Rosa).</p></caption><graphic xmlns:xlink="http://www.w3.org/1999/xlink" xlink:href="zookeys-651-107-g002.jpg" position="float" orientation="portrait" xlink:type="simple" id="oo_120934.jpg"/></fig></tp:treatment-sec><tp:treatment-sec sec-type="biology" id="SECID0EQBBG"><title>Biology.</title><p>Unknown. Collected in June.</p></tp:treatment-sec><tp:treatment-sec sec-type="distribution" id="SECID0EVBBG"><title>Distribution.</title><p>China (Inner Mongolia).</p></tp:treatment-sec><tp:treatment-sec sec-type="remarks" id="SECID0E1BBG"><title>Remarks.</title><p>
              <xref ref-type="bibr" rid="B3">Bouček’s (1974a)</xref> interpretation was correct, despite he had no access to the type series.</p></tp:treatment-sec><ref-list><ref id="B3"><mixed-citation xmlns:xlink="http://www.w3.org/1999/xlink" xlink:type="simple">
          <person-group><name name-style="western"><surname>Bouček</surname><given-names>Z</given-names></name></person-group> (<year>1974a</year>) <article-title>A revision of the <tp:taxon-name><tp:taxon-name-part taxon-name-part-type="family">Leucospidae</tp:taxon-name-part></tp:taxon-name> (<tp:taxon-name><tp:taxon-name-part taxon-name-part-type="order">Hymenoptera</tp:taxon-name-part></tp:taxon-name>: <tp:taxon-name><tp:taxon-name-part taxon-name-part-type="superfamily">Chalcidoidea</tp:taxon-name-part></tp:taxon-name>) of the world.</article-title> <source>Bulletin of the British Museum (Natural History) Entomology, Supplement</source> <volume>23</volume>: <fpage>1</fpage>–<lpage>241</lpage>.</mixed-citation></ref><ref id="B5"><mixed-citation xmlns:xlink="http://www.w3.org/1999/xlink" xlink:type="simple">
          <person-group><name name-style="western"><surname>Bouček</surname><given-names>Z</given-names></name><name name-style="western"><surname>Narendarn</surname><given-names>TC</given-names></name></person-group> (<year>1981</year>) <article-title>The <italic><tp:taxon-name><tp:taxon-name-part taxon-name-part-type="genus">Leucospis</tp:taxon-name-part></tp:taxon-name></italic> species of India and adjacent countries (<tp:taxon-name><tp:taxon-name-part taxon-name-part-type="order">Hymenoptera</tp:taxon-name-part></tp:taxon-name>: <tp:taxon-name><tp:taxon-name-part taxon-name-part-type="family">Leucospidae</tp:taxon-name-part></tp:taxon-name>).</article-title> <source>Oriental Insects</source> <volume>15</volume>: <fpage>1</fpage>–<lpage>15</lpage>. <ext-link xlink:type="simple" ext-link-type="doi" xlink:href="10.1080/00305316.1981.10434466">https://doi.org/10.1080/00305316.1981.10434466</ext-link></mixed-citation></ref></ref-list></tp:taxon-treatment>
