# Supplementary material for: Review of the Chinese Leucospidae (Hymenoptera, Chalcidoidea)
Source: Zookeys. 2017 Feb 2;(651):107–57. doi: 10.3897/zookeys.651.11235 (PMC5345359; doi:10.3897/zookeys.651.11235)
Supplement: XML Treatment for Leucospis japonica [file zookeys.651.11235-treatment4.xml]

<!DOCTYPE tp:taxon-treatment
  PUBLIC "-//TaxonX//DTD Taxonomic Treatment Publishing DTD v0 20100105//EN" "tax-treatment-NSO.dtd">
<tp:taxon-treatment xmlns:tp="http://www.plazi.org/taxpub"><tp:treatment-meta><kwd-group><label>Taxon classification</label><kwd><named-content content-type="kingdom">Animalia</named-content></kwd><kwd><named-content content-type="order">Hymenoptera</named-content></kwd><kwd><named-content content-type="family">Leucospidae</named-content></kwd></kwd-group><mixed-citation publication-type="journal"><person-group><name><surname>Ye</surname><given-names>Xin-hai</given-names></name><name><surname>van Achterberg</surname><given-names>Cornelis</given-names></name><name><surname>Yue</surname><given-names>Qi</given-names></name><name><surname>Xu</surname><given-names>Zai-fu</given-names></name></person-group><article-title>Review of the Chinese <tp:taxon-name><tp:taxon-name-part taxon-name-part-type="family">Leucospidae</tp:taxon-name-part></tp:taxon-name> (<tp:taxon-name><tp:taxon-name-part taxon-name-part-type="order">Hymenoptera</tp:taxon-name-part></tp:taxon-name>, <tp:taxon-name><tp:taxon-name-part taxon-name-part-type="superfamily">Chalcidoidea</tp:taxon-name-part></tp:taxon-name>)</article-title><source>Zookeys</source><day>2</day><month>2</month><year>2017</year><volume>2017</volume><issue>651</issue><fpage>107</fpage><lpage>157</lpage><pub-id pub-id-type="doi">10.3897/zookeys.651.11235</pub-id></mixed-citation></tp:treatment-meta><tp:nomenclature><tp:taxon-name>
              <tp:taxon-name-part taxon-name-part-type="genus">Leucospis</tp:taxon-name-part>
              <tp:taxon-name-part taxon-name-part-type="species">japonica</tp:taxon-name-part>
            </tp:taxon-name><tp:taxon-authority>Walker, 1871</tp:taxon-authority><xref ref-type="fig" rid="F3">Figs 5</xref><xref ref-type="fig" rid="F4">, 6–13</xref><xref ref-type="fig" rid="F5">, 14</xref><xref ref-type="fig" rid="F6">, 15–22</xref><xref ref-type="fig" rid="F7">, 23–27</xref><tp:nomenclature-citation-list><tp:nomenclature-citation><tp:taxon-name>
                  <tp:taxon-name-part taxon-name-part-type="genus">Leucospis</tp:taxon-name-part> <tp:taxon-name-part taxon-name-part-type="species">japonica</tp:taxon-name-part></tp:taxon-name><comment>Walker, 1871: 56; <xref ref-type="bibr" rid="B48">Strand 1911</xref>: 98; <xref ref-type="bibr" rid="B52">Weld 1922</xref>: 28; <xref ref-type="bibr" rid="B20">Habu 1962</xref>: 170; <xref ref-type="bibr" rid="B3">Bouček 1974a</xref>: 194; Bouček and Narendran 1981: 9; <xref ref-type="bibr" rid="B37">Narendran 1986</xref>: 44; <xref rid="B23" ref-type="bibr">He et al. 2004</xref>: 104; <xref ref-type="bibr" rid="B44">Shen 2014</xref>: 1009.</comment></tp:nomenclature-citation><tp:nomenclature-citation><tp:taxon-name>
                  <tp:taxon-name-part taxon-name-part-type="genus">Leucospis</tp:taxon-name-part> <tp:taxon-name-part taxon-name-part-type="species">exornata</tp:taxon-name-part></tp:taxon-name><comment>Walker, 1871: 57. Syn. by <xref ref-type="bibr" rid="B3">Bouček (1974a)</xref>.</comment></tp:nomenclature-citation><tp:nomenclature-citation><tp:taxon-name>
                  <tp:taxon-name-part taxon-name-part-type="genus">Leucospis</tp:taxon-name-part> <tp:taxon-name-part taxon-name-part-type="species">japonica</tp:taxon-name-part> <tp:taxon-name-part taxon-name-part-type="infraspecific-rank">var.</tp:taxon-name-part> <tp:taxon-name-part taxon-name-part-type="variety">formosana</tp:taxon-name-part></tp:taxon-name><comment>Strand, 1911: 98. Syn. by <xref ref-type="bibr" rid="B3">Bouček (1974a)</xref>.</comment></tp:nomenclature-citation><tp:nomenclature-citation><tp:taxon-name>
                  <tp:taxon-name-part taxon-name-part-type="genus">Leucospis</tp:taxon-name-part> <tp:taxon-name-part taxon-name-part-type="species">orientalis</tp:taxon-name-part></tp:taxon-name><comment>Weld, 1922: 28. Syn. by <xref ref-type="bibr" rid="B3">Bouček (1974a)</xref>.</comment></tp:nomenclature-citation></tp:nomenclature-citation-list></tp:nomenclature><tp:treatment-sec sec-type="type material" id="SECID0EAHBG"><title>Type material.</title><p>Lectotype of <italic><tp:taxon-name><tp:taxon-name-part taxon-name-part-type="genus">Leucospis</tp:taxon-name-part> <tp:taxon-name-part taxon-name-part-type="species">exornata</tp:taxon-name-part></tp:taxon-name></italic>, ♀ (<abbrev xmlns:xlink="http://www.w3.org/1999/xlink" content-type="institution" xlink:title="Natural History Museum, London, UK" id="ABBRID0ERHBG" xlink:type="simple">BMNH</abbrev>), “[CHINA], Hong Kong”, “B.M. Type Hym. 5.82”, NHMUK010370219, designated by <xref ref-type="bibr" rid="B3">Bouček (1974a)</xref>. Holotype of <italic><tp:taxon-name><tp:taxon-name-part taxon-name-part-type="genus">Leucospis</tp:taxon-name-part> <tp:taxon-name-part taxon-name-part-type="species">orientalis</tp:taxon-name-part></tp:taxon-name></italic>, ♀ (<named-content xmlns:xlink="http://www.w3.org/1999/xlink" content-type="dwc:institutional_code" xlink:type="simple">USNM</named-content>), “CHINA, [Jiangsu], Soochow”, “Type No. 24388, U. S. N. M.”, USNMENT01223650. <bold>Additional material</bold>. 1♀, CHINA, Henan, Baotianman National Nature Reserve, 19.VIII.2007, Zai-fu Xu, No. 2016003689 (<abbrev xmlns:xlink="http://www.w3.org/1999/xlink" content-type="collection" xlink:title="Hymenoptera Collection, South China Agricultural University, Guangzhou, China" id="ABBRID0EPIBG" xlink:type="simple">SCAU</abbrev>); 1♀, CHINA, Shaanxi, Huoditang, 5.VIII.2015, Jun Feng (<abbrev xmlns:xlink="http://www.w3.org/1999/xlink" content-type="collection" xlink:title="Hymenoptera Collection, South China Agricultural University, Guangzhou, China" id="ABBRID0EUIBG" xlink:type="simple">SCAU</abbrev>), No. 2016000033; 2♀, same locality and date, Yi-cheng Li, No. 2016000032, 2016000032 (<abbrev xmlns:xlink="http://www.w3.org/1999/xlink" content-type="collection" xlink:title="Hymenoptera Collection, South China Agricultural University, Guangzhou, China" id="ABBRID0EZIBG" xlink:type="simple">SCAU</abbrev>); 3♀1♂, Shaanxi, <!--PageBreak--><!--PageBreak-->Liuba, 7.VIII.2015, Zi Hou, No. 2016000013–2016000015, 201600049 (<abbrev xmlns:xlink="http://www.w3.org/1999/xlink" content-type="collection" xlink:title="Hymenoptera Collection, South China Agricultural University, Guangzhou, China" id="ABBRID0EBJBG" xlink:type="simple">SCAU</abbrev>); 3♀, same locality and date, Yi-cheng Li, No. 2016000016–2016000018 (<abbrev xmlns:xlink="http://www.w3.org/1999/xlink" content-type="collection" xlink:title="Hymenoptera Collection, South China Agricultural University, Guangzhou, China" id="ABBRID0EGJBG" xlink:type="simple">SCAU</abbrev>); 1♀, same locality and date, Jun Feng, No. 2016000021 (<abbrev xmlns:xlink="http://www.w3.org/1999/xlink" content-type="collection" xlink:title="Hymenoptera Collection, South China Agricultural University, Guangzhou, China" id="ABBRID0ELJBG" xlink:type="simple">SCAU</abbrev>); 1♂, Shaanxi, Taibai, 10.VIII.2015, Jun Feng, No. 2016000029 (<abbrev xmlns:xlink="http://www.w3.org/1999/xlink" content-type="collection" xlink:title="Hymenoptera Collection, South China Agricultural University, Guangzhou, China" id="ABBRID0EQJBG" xlink:type="simple">SCAU</abbrev>); 1♀1♂, same locality and date, Zi Hou, No. 2016000019, 2016000028 (<abbrev xmlns:xlink="http://www.w3.org/1999/xlink" content-type="collection" xlink:title="Hymenoptera Collection, South China Agricultural University, Guangzhou, China" id="ABBRID0EVJBG" xlink:type="simple">SCAU</abbrev>); 2♀1♂, same locality and date, Yi-cheng Li, No. 2016000025, 2016000026, 2016000027 (<abbrev xmlns:xlink="http://www.w3.org/1999/xlink" content-type="collection" xlink:title="Hymenoptera Collection, South China Agricultural University, Guangzhou, China" id="ABBRID0E1JBG" xlink:type="simple">SCAU</abbrev>); 2♀4♂, CHINA, Jiangxi, Nanchang, Xiangshan Forest Park, 11–16.VII.2016, Hu-ting Zhou, No. 2016000139–2016000144 (<abbrev xmlns:xlink="http://www.w3.org/1999/xlink" content-type="collection" xlink:title="Hymenoptera Collection, South China Agricultural University, Guangzhou, China" id="ABBRID0E6JBG" xlink:type="simple">SCAU</abbrev>); 1♂, CHINA, Hubei, Huanggang, 8.VII.2009, Chun-hong Zheng, No. 2016002957 (<abbrev xmlns:xlink="http://www.w3.org/1999/xlink" content-type="collection" xlink:title="Hymenoptera Collection, South China Agricultural University, Guangzhou, China" id="ABBRID0EEKBG" xlink:type="simple">SCAU</abbrev>); 14♀34♂, CHINA, Hubei, Jingshan, 15.VII.2009, Yuan Ye, No. 2016000001–2016000041, 2016000043–2016000049 (<abbrev xmlns:xlink="http://www.w3.org/1999/xlink" content-type="collection" xlink:title="Hymenoptera Collection, South China Agricultural University, Guangzhou, China" id="ABBRID0EJKBG" xlink:type="simple">SCAU</abbrev>); 4♀1♂, CHINA, Hunan, Hupingshan National Nature Reserve, 10–13.VII.2009, Qing-hui Yi, No. 2016000069, 2016000071, 2016000073, 2016000076, 2016000077 (<abbrev xmlns:xlink="http://www.w3.org/1999/xlink" content-type="collection" xlink:title="Hymenoptera Collection, South China Agricultural University, Guangzhou, China" id="ABBRID0EOKBG" xlink:type="simple">SCAU</abbrev>, <named-content xmlns:xlink="http://www.w3.org/1999/xlink" content-type="dwc:institutional_code" xlink:type="simple">RMNH</named-content>); 2♀1♂, CHINA, Hunan, Hupingshan National Nature Reserve, 14.VII.2009, Qing-hui Yi, No. 2016003691–2016003693 (<abbrev xmlns:xlink="http://www.w3.org/1999/xlink" content-type="collection" xlink:title="Hymenoptera Collection, South China Agricultural University, Guangzhou, China" id="ABBRID0E2KBG" xlink:type="simple">SCAU</abbrev>); 24♀2♂, same locality, 8–12.VII.2009, Shi-hong Wang, No. 2016000086, 2016000087, 2016000089, 2016000092–2016000096, 2016000099, 2016000105, 2016000111, 2016000114, 2016000115, 2016000119, 2016000145, 2016000147, 2016000152, 2016000154, 2016000167, 2016000186, 2016000187, 2016000189, 2016000191–2016000195 (<abbrev xmlns:xlink="http://www.w3.org/1999/xlink" content-type="collection" xlink:title="Hymenoptera Collection, South China Agricultural University, Guangzhou, China" id="ABBRID0EALBG" xlink:type="simple">SCAU</abbrev>, <abbrev xmlns:xlink="http://www.w3.org/1999/xlink" content-type="institution" xlink:title="Entomological Laboratory, Kyushu University, Fukuoka, Japan" id="ABBRID0EFLBG" xlink:type="simple">KYUN</abbrev>, <named-content xmlns:xlink="http://www.w3.org/1999/xlink" content-type="dwc:institutional_code" xlink:type="simple">USNM</named-content>, <named-content xmlns:xlink="http://www.w3.org/1999/xlink" content-type="dwc:institutional_code" xlink:type="simple">ZISP</named-content>, <named-content xmlns:xlink="http://www.w3.org/1999/xlink" content-type="dwc:institutional_code" xlink:type="simple">ZMUC</named-content>); 1♀1♂, same locality, 9.VII.2009, Qi Yang, No. 2016003687, 2016003688 (<abbrev xmlns:xlink="http://www.w3.org/1999/xlink" content-type="collection" xlink:title="Hymenoptera Collection, South China Agricultural University, Guangzhou, China" id="ABBRID0ECMBG" xlink:type="simple">SCAU</abbrev>); 11♀3♂, same locality, 11–13.VII.2009, Qi Yang, No. 2016000216–2016000229 (<abbrev xmlns:xlink="http://www.w3.org/1999/xlink" content-type="collection" xlink:title="Hymenoptera Collection, South China Agricultural University, Guangzhou, China" id="ABBRID0EHMBG" xlink:type="simple">SCAU</abbrev>); 2♂, same locality, 11–13.VII.2009, Xin Yuan, No. 2016000083, 2016000084 (<abbrev xmlns:xlink="http://www.w3.org/1999/xlink" content-type="collection" xlink:title="Hymenoptera Collection, South China Agricultural University, Guangzhou, China" id="ABBRID0EMMBG" xlink:type="simple">SCAU</abbrev>); 1♀, same locality, 9.VII.2009, Ya-li Tang, No. 2016000125 (<abbrev xmlns:xlink="http://www.w3.org/1999/xlink" content-type="collection" xlink:title="Hymenoptera Collection, South China Agricultural University, Guangzhou, China" id="ABBRID0ERMBG" xlink:type="simple">SCAU</abbrev>); 4♀1♂, CHINA, Hunan, Hengnan, Shanxi, 20.VIII–20.VII.2016, Yi-cheng Li, No. 2016002456–2016002458, 2016002473, 2016002474 (<abbrev xmlns:xlink="http://www.w3.org/1999/xlink" content-type="collection" xlink:title="Hymenoptera Collection, South China Agricultural University, Guangzhou, China" id="ABBRID0EWMBG" xlink:type="simple">SCAU</abbrev>); 3♀1♂, CHINA, Hunan, Hengnan, Shanxi, 20.VIII–20.VII.2016, Zhi-neng Huang, No. 2016002459–2016002462 (<abbrev xmlns:xlink="http://www.w3.org/1999/xlink" content-type="collection" xlink:title="Hymenoptera Collection, South China Agricultural University, Guangzhou, China" id="ABBRID0E2MBG" xlink:type="simple">SCAU</abbrev>); 2♀3♂, CHINA, Hunan, Hengnan, Shanxi, 20.VIII–20.VII.2016, Hu-ting Zhou, No. 2016002463–2016002466 (<abbrev xmlns:xlink="http://www.w3.org/1999/xlink" content-type="collection" xlink:title="Hymenoptera Collection, South China Agricultural University, Guangzhou, China" id="ABBRID0EANBG" xlink:type="simple">SCAU</abbrev>); 4♀2♂, CHINA, Hunan, Hengnan, Shanxi, 20.VIII–20.VII.2016, Shuang-shuang Li, No. 2016002467–2016002472 (<abbrev xmlns:xlink="http://www.w3.org/1999/xlink" content-type="collection" xlink:title="Hymenoptera Collection, South China Agricultural University, Guangzhou, China" id="ABBRID0EFNBG" xlink:type="simple">SCAU</abbrev>); 1♀, CHINA, Guangdong, Meizhou, Meixian, 14–29.VII.2006, Cui-hong Xie &amp; Wei-xin Xie, No. 2016000042 (<abbrev xmlns:xlink="http://www.w3.org/1999/xlink" content-type="collection" xlink:title="Hymenoptera Collection, South China Agricultural University, Guangzhou, China" id="ABBRID0EKNBG" xlink:type="simple">SCAU</abbrev>); 1♀1♂, CHINA, Guangdong, Fogang, Guangyinshan Provincial Nature Reserve, 15–16.IX.2007, Zai-fu Xu, No. 2016000034, 2016000035 (<abbrev xmlns:xlink="http://www.w3.org/1999/xlink" content-type="collection" xlink:title="Hymenoptera Collection, South China Agricultural University, Guangzhou, China" id="ABBRID0EPNBG" xlink:type="simple">SCAU</abbrev>); 1♀, CHINA, Guangdong, Huizhou, Xiangtoushan National Nature Reserve, 4.VI.2016, Zai-fu Xu, No. 2016000133 (<abbrev xmlns:xlink="http://www.w3.org/1999/xlink" content-type="collection" xlink:title="Hymenoptera Collection, South China Agricultural University, Guangzhou, China" id="ABBRID0E2NBG" xlink:type="simple">SCAU</abbrev>); 1♀1♂, same locality and date, Qi Yue, No. 2016000136, 2016000138 (<abbrev xmlns:xlink="http://www.w3.org/1999/xlink" content-type="collection" xlink:title="Hymenoptera Collection, South China Agricultural University, Guangzhou, China" id="ABBRID0EAOBG" xlink:type="simple">SCAU</abbrev>); 2♂, same locality and date, Zhi-neng Huang, No. 2016000134, 2016000135 (<abbrev xmlns:xlink="http://www.w3.org/1999/xlink" content-type="collection" xlink:title="Hymenoptera Collection, South China Agricultural University, Guangzhou, China" id="ABBRID0EFOBG" xlink:type="simple">SCAU</abbrev>); 2♀1♂, CHINA, Guangdong, Huaiji, 22–23.X.2007, Zai-fu Xu, No. 2016000038–2016000040 (<abbrev xmlns:xlink="http://www.w3.org/1999/xlink" content-type="collection" xlink:title="Hymenoptera Collection, South China Agricultural University, Guangzhou, China" id="ABBRID0EKOBG" xlink:type="simple">SCAU</abbrev>); 1♀, CHINA, Guangdong, Conghua, Xitoucun, 15.V.2016, Xiao-ya Wu, No. 2016003690 (<abbrev xmlns:xlink="http://www.w3.org/1999/xlink" content-type="collection" xlink:title="Hymenoptera Collection, South China Agricultural University, Guangzhou, China" id="ABBRID0EPOBG" xlink:type="simple">SCAU</abbrev>); 1♀, CHINA, Guangxi, Mulun National Nature Reserve, 20.VII.2015, Zi Hou, No. 2016000030 (<abbrev xmlns:xlink="http://www.w3.org/1999/xlink" content-type="collection" xlink:title="Hymenoptera Collection, South China Agricultural University, Guangzhou, China" id="ABBRID0EUOBG" xlink:type="simple">SCAU</abbrev>); 12♀, CHINA, Guizhou, Mayanghe, 27.IX–2.X.2007, Cui-hong Xie, No. 2016000001–2016000012 (<abbrev xmlns:xlink="http://www.w3.org/1999/xlink" content-type="collection" xlink:title="Hymenoptera Collection, South China Agricultural University, Guangzhou, China" id="ABBRID0EZOBG" xlink:type="simple">SCAU</abbrev>); 6♀10♂, CHINA, Guizhou, Panxian, Machangxiang, 19.VII–6.VIII.2006, Zai-fu Xu, No. 2016000050–2016000055, 2016000057–2016000066 (<abbrev xmlns:xlink="http://www.w3.org/1999/xlink" content-type="collection" xlink:title="Hymenoptera Collection, South China Agricultural University, Guangzhou, China" id="ABBRID0E5OBG" xlink:type="simple">SCAU</abbrev>).</p><!--PageBreak--><!--PageBreak--></tp:treatment-sec><tp:treatment-sec sec-type="diagnosis" id="SECID0EFPBG"><title>Diagnosis.</title><p>Body mainly black (Fig. <xref ref-type="fig" rid="F3">5</xref>), with exception of ventrally yellow antennal scape, pronotum with yellow transverse stripe anteriorly which sometimes is changed to three or six yellow spots, and yellow transverse stripe posteriorly which sometimes is triangular, mesoscutellum with pale yellow transverse band posteriorly, wings brownish, hind coxa pale yellow dorsally, hind femur with subbasal yellow lunate mark, from base crossing to dorsal border, T1 with a pair of large yellow spots laterad of ovipositorial furrow, T5 with broad yellow band near posterior margin, epipygium with a pair of yellow small spots postero-laterally (Figs <xref ref-type="fig" rid="F3">5</xref>, <xref ref-type="fig" rid="F4">9</xref>); propodeum raised medially and emarginated posteriorly, median carina weak or absent; hind femur with twelve teeth ventrally, basal one largest (Fig. <xref ref-type="fig" rid="F4">13</xref>); hind tibia produced into a spine ventro-apically (Fig. <xref ref-type="fig" rid="F3">5</xref>); T1 with ovipositorial furrow (Fig. <xref ref-type="fig" rid="F4">9</xref>); ovipositor sheath at least reaching posterior margin of dorsellum (Figs <xref ref-type="fig" rid="F3">5</xref>, <xref ref-type="fig" rid="F4">8</xref>, <xref ref-type="fig" rid="F4">9</xref>).</p><fig id="F3" position="float" orientation="portrait"><label>Figure 5.</label><caption><p>
          <italic><tp:taxon-name><tp:taxon-name-part taxon-name-part-type="genus">Leucospis</tp:taxon-name-part> <tp:taxon-name-part taxon-name-part-type="species">japonica</tp:taxon-name-part></tp:taxon-name></italic> Walker, ♀ from Guangxi. Habitus lateral.</p></caption><graphic xmlns:xlink="http://www.w3.org/1999/xlink" xlink:href="zookeys-651-107-g003.jpg" position="float" orientation="portrait" xlink:type="simple" id="oo_120935.jpg"/></fig><fig id="F4" position="float" orientation="portrait"><label>Figures 6–13.</label><caption><p>
          <italic><tp:taxon-name><tp:taxon-name-part taxon-name-part-type="genus">Leucospis</tp:taxon-name-part> <tp:taxon-name-part taxon-name-part-type="species">japonica</tp:taxon-name-part></tp:taxon-name></italic> Walker, ♀ from Guangxi. <bold>6</bold> Antenna <bold>7</bold> pronotum and mesoscutum dorsal <bold>8</bold> mesosoma dorsal <bold>9</bold> metasoma dorsal <bold>10</bold> head frontal <bold>11</bold> head dorsal <bold>12</bold> hind coxa. <bold>13</bold> hind femur.</p></caption><graphic xmlns:xlink="http://www.w3.org/1999/xlink" xlink:href="zookeys-651-107-g004.jpg" position="float" orientation="portrait" xlink:type="simple" id="oo_120936.jpg"/></fig><fig id="F5" position="float" orientation="portrait"><label>Figure 14.</label><caption><p>
          <italic><tp:taxon-name><tp:taxon-name-part taxon-name-part-type="genus">Leucospis</tp:taxon-name-part> <tp:taxon-name-part taxon-name-part-type="species">japonica</tp:taxon-name-part></tp:taxon-name></italic> Walker, ♂ from Guangdong, Guangyinshan. Habitus lateral.</p></caption><graphic xmlns:xlink="http://www.w3.org/1999/xlink" xlink:href="zookeys-651-107-g005.jpg" position="float" orientation="portrait" xlink:type="simple" id="oo_120937.jpg"/></fig><fig id="F6" position="float" orientation="portrait"><label>Figures 15–22.</label><caption><p>
          <italic><tp:taxon-name><tp:taxon-name-part taxon-name-part-type="genus">Leucospis</tp:taxon-name-part> <tp:taxon-name-part taxon-name-part-type="species">japonica</tp:taxon-name-part></tp:taxon-name></italic> Walker, ♂ from Guangdong, Guangyinshan. <bold>15</bold> Antenna <bold>16</bold> head and pronotum dorsal <bold>17</bold> mesosoma dorsal <bold>18</bold> propodeum and metasoma dorsal <bold>19</bold> head frontal <bold>20</bold> head latero-dorsal <bold>21</bold> hind coxa <bold>22</bold> hind femur.</p></caption><graphic xmlns:xlink="http://www.w3.org/1999/xlink" xlink:href="zookeys-651-107-g006.jpg" position="float" orientation="portrait" xlink:type="simple" id="oo_120939.jpg"/></fig><fig id="F7" position="float" orientation="portrait"><label>Figures 23–27.</label><caption><p>Habitats of <italic><tp:taxon-name><tp:taxon-name-part taxon-name-part-type="genus">Leucospis</tp:taxon-name-part> <tp:taxon-name-part taxon-name-part-type="species">japonica</tp:taxon-name-part></tp:taxon-name></italic> Walker in China.</p></caption><graphic xmlns:xlink="http://www.w3.org/1999/xlink" xlink:href="zookeys-651-107-g007.jpg" position="float" orientation="portrait" xlink:type="simple" id="oo_120942.jpg"/></fig></tp:treatment-sec><tp:treatment-sec sec-type="redescription" id="SECID0EHVBG"><title>Redescription.</title><p>
              <italic>Female</italic>. Body length 8.0–14.0 mm. OOL = 2.1 POD; POL = 3.2 POD; MS = 1.9 POD.</p><p>
              <italic>Head</italic>. Coarsely and densely punctate, with dense short pubescence (Figs <xref ref-type="fig" rid="F4">10</xref>, <xref ref-type="fig" rid="F4">11</xref>). Occipital carina developed, sharp.</p><p>
              <italic>Mesosoma</italic>. Pronotum, mesoscutum, mesoscutellum, dorsellum, mesopleuron, metapleuron and propodeum coarsely and densely punctate with short pubescence (Figs <xref ref-type="fig" rid="F3">5</xref>, <xref ref-type="fig" rid="F4">7</xref>, <xref ref-type="fig" rid="F4">8</xref>). Pronotum with discal carina indistinct or weak, premarginal carina developed (Figs <xref ref-type="fig" rid="F3">5</xref>, <xref ref-type="fig" rid="F4">7</xref>). Dorsellum rounded and carinate posteriorly. Hind coxa with dense <!--PageBreak--><!--PageBreak-->and moderate-sized punctures (but less densely antero-dorsally), and with short pubescence, postero-dorsally lamelliform (Fig. <xref ref-type="fig" rid="F4">12</xref>). Hind femur with twelve teeth ventrally, basal tooth largest (Fig. <xref ref-type="fig" rid="F4">13</xref>). Hind tibia produced into a spine ventro-apically (Fig. <xref ref-type="fig" rid="F3">5</xref>).</p><p>
              <italic>Metasoma</italic>. Metasoma with dense and medium-sized punctures, and with short pubescence. T1 narrower than T4 or T5 in dorsal view. T1 longest and T2 shortest. T1 with smooth double ovipositorial furrow, the latter subdivided by convex, broad <!--PageBreak-->and very shiny ridge. Ovipositor sheath long, at least reaching posterior margin of dorsellum (Figs <xref ref-type="fig" rid="F4">8</xref>, <xref ref-type="fig" rid="F4">9</xref>).</p><p>
              <italic>Colouration</italic>. Head black (Figs <xref ref-type="fig" rid="F4">10</xref>, <xref ref-type="fig" rid="F4">11</xref>). Antenna black, with scape yellow usually only ventrally (Figs <xref ref-type="fig" rid="F4">6</xref>, <xref ref-type="fig" rid="F4">10</xref>). Pronotum with yellow transverse stripe anteriorly, and yellow transverse stripe posteriorly (Fig. <xref ref-type="fig" rid="F4">7</xref>). Mesoscutum black, with obscure pale yellow stripe laterally (Fig. <xref ref-type="fig" rid="F4">8</xref>). Mesoscutellum black, with pale yellow transverse band posteriorly (Fig. <xref ref-type="fig" rid="F4">8</xref>). Wings brownish (Fig. <xref ref-type="fig" rid="F3">5</xref>). Hind coxa black, with indistinct yellow band dorsally (Figs <xref ref-type="fig" rid="F3">5</xref>, <xref ref-type="fig" rid="F4">12</xref>). Hind femur subbasally with yellow lunate mark from base crossing to dorsal border (Fig. <xref ref-type="fig" rid="F4">13</xref>). Metasoma black, T1 with a pair of big yellow spots laterad of ovipositorial furrow, T5 with broad yellow band near posterior margin (Fig. <xref ref-type="fig" rid="F4">9</xref>). Epipygium with a pair of small spots postero-laterally (Figs <xref ref-type="fig" rid="F3">5</xref>, <xref ref-type="fig" rid="F4">9</xref>).</p><p>
              <italic>Male</italic>. Body length 8.0–11.0 mm. OOL=1.5 POD; POL=2.3 POD; MS=1.7 POD. Body punctation very similar to female (Figs <xref ref-type="fig" rid="F5">14</xref>–<xref ref-type="fig" rid="F6">22</xref>). Colouration similar to female (Figs <xref ref-type="fig" rid="F5">14</xref>–<xref ref-type="fig" rid="F6">22</xref>), but hind femur with basal yellow mark usually separated from apical mark (Fig. <xref ref-type="fig" rid="F6">22</xref>); T4 with yellow transverse band posteriorly and broader than band on T5 (Fig. <xref ref-type="fig" rid="F6">18</xref>); epipygium black (Figs <xref ref-type="fig" rid="F5">14</xref>, <xref ref-type="fig" rid="F6">18</xref>).</p></tp:treatment-sec><tp:treatment-sec sec-type="variation" id="SECID0EY1BG"><title>Variation.</title><p>Colouration of female: anterior yellow transverse stripe of pronotum sometimes turns to two to six obscure yellow spots, posterior yellow transverse stripe sometimes triangular; pale yellow patch on mesoscutum sometimes absent; yellow lunate mark on hind femur varies in length; T4 sometimes with obscure yellow band (much narrower than that on T5) or a pair of obscure lateral patches. Colouration of male: anterior yellow transverse stripe of pronotum sometimes absent; hind femur sometimes subbasally with yellow lunate mark from base crossing to dorsal border; yellow spots on T1 sometimes minute or absent; T4 sometimes with obscure anterior transverse yellow stripe; metasomal sternite 4 rarely with a pair of quadrate yellow spots; epipygium sometimes with small yellow spot medio-posteriorly.</p></tp:treatment-sec><tp:treatment-sec sec-type="biology" id="SECID0E41BG"><title>Biology.</title><p>Specimens are often collected around old adobe houses (Figs <xref ref-type="fig" rid="F7">23–27</xref>). Parasitoids of <tp:taxon-name><tp:taxon-name-part taxon-name-part-type="family">Megachilidae</tp:taxon-name-part></tp:taxon-name> and <tp:taxon-name><tp:taxon-name-part taxon-name-part-type="family">Anthophoridae</tp:taxon-name-part></tp:taxon-name>, but also <tp:taxon-name><tp:taxon-name-part taxon-name-part-type="family">Vespidae</tp:taxon-name-part></tp:taxon-name>-<tp:taxon-name><tp:taxon-name-part taxon-name-part-type="subfamily">Eumeninae</tp:taxon-name-part></tp:taxon-name> and <tp:taxon-name><tp:taxon-name-part taxon-name-part-type="family">Sphecidae</tp:taxon-name-part></tp:taxon-name> s. str. are reported (<xref ref-type="bibr" rid="B25">Iwata 1933</xref>; <xref ref-type="bibr" rid="B20">Habu 1962</xref>; <xref ref-type="bibr" rid="B3">Bouček 1974a</xref>).</p></tp:treatment-sec><tp:treatment-sec sec-type="distribution" id="SECID0EM3BG"><title>Distribution.</title><p>China (Beijing, Guangdong, Guangxi, Guizhou, Hebei, Henan, Hong Kong, Hubei, *Hunan, Jiangsu, Jiangxi, Shaanxi, Shanghai, Shanxi, Sichuan, Taiwan, Yunnan, Zhejiang), India, Japan, Korea, Nepal, Russia (<xref ref-type="bibr" rid="B39">Nikols’kaya 1960</xref>; <xref ref-type="bibr" rid="B20">Habu 1962</xref>; <xref ref-type="bibr" rid="B3">Bouček 1974a</xref>; Bouček and Narendran 1981; <xref ref-type="bibr" rid="B37">Narendran 1986</xref>; He et al. 2004; <xref ref-type="bibr" rid="B44">Shen 2014</xref>).</p></tp:treatment-sec><ref-list><ref id="B48"><mixed-citation xmlns:xlink="http://www.w3.org/1999/xlink" xlink:type="simple">
          <person-group><name name-style="western"><surname>Strand</surname><given-names>E</given-names></name></person-group> (<year>1911</year>) <article-title>Neue und wenig bekannte exotische Arten der Chalcididengattungen <italic><tp:taxon-name><tp:taxon-name-part taxon-name-part-type="genus">Megastigmus</tp:taxon-name-part></tp:taxon-name></italic> Dalm., <italic><tp:taxon-name><tp:taxon-name-part taxon-name-part-type="genus">Mesodiomorus</tp:taxon-name-part></tp:taxon-name></italic> Strand (n.g.), <italic><tp:taxon-name><tp:taxon-name-part taxon-name-part-type="genus">Polychromatium</tp:taxon-name-part></tp:taxon-name></italic> D.T. und <italic><tp:taxon-name><tp:taxon-name-part taxon-name-part-type="genus">Leucospis</tp:taxon-name-part></tp:taxon-name></italic> F.</article-title> <source>Wiener Entomologische Zeitung</source> <volume>30</volume>: <fpage>93</fpage>–<lpage>99</lpage>.</mixed-citation></ref><ref id="B52"><mixed-citation xmlns:xlink="http://www.w3.org/1999/xlink" xlink:type="simple">
          <person-group><name name-style="western"><surname>Weld</surname><given-names>CJ</given-names></name></person-group> (<year>1922</year>) <article-title>Studies on chalcid-flies of the subfamily <tp:taxon-name><tp:taxon-name-part taxon-name-part-type="subfamily">Leucospidinae</tp:taxon-name-part></tp:taxon-name>, with descriptions of new species.</article-title> <source>Proceedings of the United States National Museum</source> <volume>61</volume>(<issue>6</issue>): <fpage>1</fpage>–<lpage>43</lpage>. <ext-link xlink:type="simple" ext-link-type="doi" xlink:href="10.5479/si.00963801.61-2427.1">https://doi.org/10.5479/si.00963801.61-2427.1</ext-link></mixed-citation></ref><ref id="B20"><mixed-citation xmlns:xlink="http://www.w3.org/1999/xlink" xlink:type="simple">
          <person-group><name name-style="western"><surname>Habu</surname><given-names>A</given-names></name></person-group> (<year>1962</year>) <chapter-title>II. Family <tp:taxon-name><tp:taxon-name-part taxon-name-part-type="family">Leucospidae</tp:taxon-name-part></tp:taxon-name>.</chapter-title> In: <person-group><name name-style="western"><surname>Okada</surname><given-names>Y</given-names></name><name name-style="western"><surname>Uchida</surname><given-names>T</given-names></name><name name-style="western"><surname>Kuroda</surname><given-names>N</given-names></name><name name-style="western"><surname>Yamashina</surname><given-names>Y</given-names></name></person-group> (<role>Eds</role>) <source>Fauna Japonica</source>. <publisher-name>Biogeographical Society of Japan</publisher-name>, <publisher-loc>Tokyo</publisher-loc>, <fpage>165</fpage>–<lpage>177</lpage>.</mixed-citation></ref><ref id="B3"><mixed-citation xmlns:xlink="http://www.w3.org/1999/xlink" xlink:type="simple">
          <person-group><name name-style="western"><surname>Bouček</surname><given-names>Z</given-names></name></person-group> (<year>1974a</year>) <article-title>A revision of the <tp:taxon-name><tp:taxon-name-part taxon-name-part-type="family">Leucospidae</tp:taxon-name-part></tp:taxon-name> (<tp:taxon-name><tp:taxon-name-part taxon-name-part-type="order">Hymenoptera</tp:taxon-name-part></tp:taxon-name>: <tp:taxon-name><tp:taxon-name-part taxon-name-part-type="superfamily">Chalcidoidea</tp:taxon-name-part></tp:taxon-name>) of the world.</article-title> <source>Bulletin of the British Museum (Natural History) Entomology, Supplement</source> <volume>23</volume>: <fpage>1</fpage>–<lpage>241</lpage>.</mixed-citation></ref><ref id="B37"><mixed-citation xmlns:xlink="http://www.w3.org/1999/xlink" xlink:type="simple">
          <person-group><name name-style="western"><surname>Narendran</surname><given-names>TC</given-names></name></person-group> (<year>1986</year>) <article-title>Family <tp:taxon-name><tp:taxon-name-part taxon-name-part-type="family">Leucospidae</tp:taxon-name-part></tp:taxon-name>.</article-title> In: <person-group><name name-style="western"><surname>Subba</surname><given-names>Rao BR</given-names></name><name name-style="western"><surname>Hayat</surname><given-names>M</given-names></name></person-group> (<role>Eds</role>) <issue-title>The Chalcidoidea (Insecta: Hymenoptera) of India and the adjacent countries Part II. A Catalogue of Chalcidoidea of India and the adjacent countries.</issue-title> <source>Oriental Insects</source> <volume>20</volume>: <fpage>43</fpage>–<lpage>45</lpage>. <ext-link xlink:type="simple" ext-link-type="doi" xlink:href="10.1080/00305316.1986.10433717">https://doi.org/10.1080/00305316.1986.10433717</ext-link></mixed-citation></ref><ref id="B23"><mixed-citation xmlns:xlink="http://www.w3.org/1999/xlink" xlink:type="simple">
          <person-group><name name-style="western"><surname>He</surname><given-names>JH</given-names></name></person-group> (<role>Eds</role>) (<year>2004</year>) Hymenopteran Insect Fauna of Zhejiang. Science Press, Beijing, 104–105. [In Chinese]</mixed-citation></ref><ref id="B44"><mixed-citation xmlns:xlink="http://www.w3.org/1999/xlink" xlink:type="simple">
          <person-group><name name-style="western"><surname>Shen</surname><given-names>XC</given-names></name></person-group> (<year>2014</year>) Insect Fauna of Henan. Science Press, Beijing, 1009–1010. [In Chinese]</mixed-citation></ref><ref id="B25"><mixed-citation xmlns:xlink="http://www.w3.org/1999/xlink" xlink:type="simple">
          <person-group><name name-style="western"><surname>Iwata</surname><given-names>K</given-names></name></person-group> (<year>1933</year>) <article-title>Studies on the nesting habits and parasites of <italic><tp:taxon-name><tp:taxon-name-part taxon-name-part-type="genus">Megachile</tp:taxon-name-part> <tp:taxon-name-part taxon-name-part-type="species">sculpturalis</tp:taxon-name-part></tp:taxon-name></italic> Smith (<tp:taxon-name><tp:taxon-name-part taxon-name-part-type="order">Hymenoptera</tp:taxon-name-part></tp:taxon-name>, <tp:taxon-name><tp:taxon-name-part taxon-name-part-type="family">Megachilidae</tp:taxon-name-part></tp:taxon-name>).</article-title> <source>Mushi</source> <volume>6</volume>: <fpage>13</fpage>–<lpage>15</lpage>.</mixed-citation></ref><ref id="B39"><mixed-citation xmlns:xlink="http://www.w3.org/1999/xlink" xlink:type="simple">
          <person-group><name name-style="western"><surname>Nikols’kaya</surname><given-names>MN</given-names></name></person-group> (<year>1960</year>) <article-title><tp:taxon-name><tp:taxon-name-part taxon-name-part-type="family">Chalcididae</tp:taxon-name-part></tp:taxon-name> and <tp:taxon-name><tp:taxon-name-part taxon-name-part-type="family">Leucospidae</tp:taxon-name-part></tp:taxon-name> in Central Asia (<tp:taxon-name><tp:taxon-name-part taxon-name-part-type="order">Hymenoptera</tp:taxon-name-part></tp:taxon-name>, <tp:taxon-name><tp:taxon-name-part taxon-name-part-type="superfamily">Chalcidoidea</tp:taxon-name-part></tp:taxon-name>).</article-title> <source>Trudy Zoologicheskogo Instituta Akademiya Nauk SSR</source> <volume>27</volume>: <fpage>220</fpage>–<lpage>247</lpage>.</mixed-citation></ref></ref-list></tp:taxon-treatment>
