# Supplementary material for: Review of the Chinese Leucospidae (Hymenoptera, Chalcidoidea)
Source: Zookeys. 2017 Feb 2;(651):107–57. doi: 10.3897/zookeys.651.11235 (PMC5345359; doi:10.3897/zookeys.651.11235)
Supplement: XML Treatment for Leucospis yasumatsui [file zookeys.651.11235-treatment5.xml]

<!DOCTYPE tp:taxon-treatment
  PUBLIC "-//TaxonX//DTD Taxonomic Treatment Publishing DTD v0 20100105//EN" "tax-treatment-NSO.dtd">
<tp:taxon-treatment xmlns:tp="http://www.plazi.org/taxpub"><tp:treatment-meta><kwd-group><label>Taxon classification</label><kwd><named-content content-type="kingdom">Animalia</named-content></kwd><kwd><named-content content-type="order">Hymenoptera</named-content></kwd><kwd><named-content content-type="family">Leucospidae</named-content></kwd></kwd-group><mixed-citation publication-type="journal"><person-group><name><surname>Ye</surname><given-names>Xin-hai</given-names></name><name><surname>van Achterberg</surname><given-names>Cornelis</given-names></name><name><surname>Yue</surname><given-names>Qi</given-names></name><name><surname>Xu</surname><given-names>Zai-fu</given-names></name></person-group><article-title>Review of the Chinese <tp:taxon-name><tp:taxon-name-part taxon-name-part-type="family">Leucospidae</tp:taxon-name-part></tp:taxon-name> (<tp:taxon-name><tp:taxon-name-part taxon-name-part-type="order">Hymenoptera</tp:taxon-name-part></tp:taxon-name>, <tp:taxon-name><tp:taxon-name-part taxon-name-part-type="superfamily">Chalcidoidea</tp:taxon-name-part></tp:taxon-name>)</article-title><source>Zookeys</source><day>2</day><month>2</month><year>2017</year><volume>2017</volume><issue>651</issue><fpage>107</fpage><lpage>157</lpage><pub-id pub-id-type="doi">10.3897/zookeys.651.11235</pub-id></mixed-citation></tp:treatment-meta><tp:nomenclature><tp:taxon-name>
              <tp:taxon-name-part taxon-name-part-type="genus">Leucospis</tp:taxon-name-part>
              <tp:taxon-name-part taxon-name-part-type="species">yasumatsui</tp:taxon-name-part>
            </tp:taxon-name><tp:taxon-authority>Habu, 1961</tp:taxon-authority><xref ref-type="fig" rid="F8">Figs 28–29</xref><xref ref-type="fig" rid="F9">, 30–33</xref><!--PageBreak--><tp:nomenclature-citation-list><tp:nomenclature-citation><tp:taxon-name>
                  <tp:taxon-name-part taxon-name-part-type="genus">Leucospis</tp:taxon-name-part> <tp:taxon-name-part taxon-name-part-type="species">yasumatsui</tp:taxon-name-part></tp:taxon-name><comment>Habu, 1961: 83; <xref ref-type="bibr" rid="B3">Bouček 1974a</xref>: 196.</comment></tp:nomenclature-citation></tp:nomenclature-citation-list></tp:nomenclature><tp:treatment-sec sec-type="type material" id="SECID0EF6BG"><title>Type material.</title><p>Holotype, ♀ (<abbrev xmlns:xlink="http://www.w3.org/1999/xlink" content-type="institution" xlink:title="Entomological Laboratory, Kyushu University, Fukuoka, Japan" id="ABBRID0EL6BG" xlink:type="simple">KYUN</abbrev>), “[CHINA, Shansi,] 6.9”, “Holotype <italic><tp:taxon-name><tp:taxon-name-part taxon-name-part-type="genus">Leucospis</tp:taxon-name-part> <tp:taxon-name-part taxon-name-part-type="species">yasumatsui</tp:taxon-name-part></tp:taxon-name></italic> Habu”.</p><!--PageBreak--></tp:treatment-sec><tp:treatment-sec sec-type="diagnosis" id="SECID0E36BG"><title>Diagnosis.</title><p>
              <italic>Female</italic>. Body mainly blackish brown (Figs <xref ref-type="fig" rid="F8">28</xref>, <xref ref-type="fig" rid="F8">29</xref>), with exception of one long yellow transverse band at premarginal carina of pronotum, mesoscutellum with curved yellow transverse band posteriorly, metapleuron with yellow stripe, wings brownish, hind femur with small yellow spot apico-dorsally, T1 with two yellow spots laterad of ovipositorial furrow, T4 with one obscure yellow band anteriorly, T5 with one broad yellow band subposteriorly (Figs <xref ref-type="fig" rid="F8">28</xref>, <xref ref-type="fig" rid="F8">29</xref>); pronotum with indistinct discal carina and distinct premarginal carina (Fig. <xref ref-type="fig" rid="F9">31</xref>); hind femur with ten teeth ventrally, basal tooth largest (Fig. <xref ref-type="fig" rid="F9">33</xref>); T1 with single ovipositorial furrow; ovipositor reaching anterior margin of T1 (Fig. <xref ref-type="fig" rid="F8">29</xref>). <italic>Male</italic>. Unknown.</p><fig id="F8" position="float" orientation="portrait"><label>Figures 28, 29.</label><caption><p>
          <italic><tp:taxon-name><tp:taxon-name-part taxon-name-part-type="genus">Leucospis</tp:taxon-name-part> <tp:taxon-name-part taxon-name-part-type="species">yasumatsui</tp:taxon-name-part></tp:taxon-name></italic> Habu, ♀, holotype. <bold>28</bold> Habitus lateral <bold>29</bold> habitus dorsal (courtesy of Dr. Toshiharu Mita, <named-content xmlns:xlink="http://www.w3.org/1999/xlink" xlink:type="simple" content-type="institution" xlink:href="http://grbio.org/institution/kyushu-university" id="NCID0E1BAI">Kyushu University</named-content>).</p></caption><graphic xmlns:xlink="http://www.w3.org/1999/xlink" xlink:href="zookeys-651-107-g008.jpg" position="float" orientation="portrait" xlink:type="simple" id="oo_120944.jpg"/></fig><fig id="F9" position="float" orientation="portrait"><label>Figures 30–33.</label><caption><p>
          <italic><tp:taxon-name><tp:taxon-name-part taxon-name-part-type="genus">Leucospis</tp:taxon-name-part> <tp:taxon-name-part taxon-name-part-type="species">yasumatsui</tp:taxon-name-part></tp:taxon-name></italic> Habu, ♀, holotype. <bold>30</bold> Antenna <bold>31</bold> head lateral <bold>32</bold> head frontal <bold>33</bold> hind femur and tibia (courtesy of Dr. Toshiharu Mita, <named-content xmlns:xlink="http://www.w3.org/1999/xlink" xlink:type="simple" content-type="institution" xlink:href="http://grbio.org/institution/kyushu-university" id="NCID0EADAI">Kyushu University</named-content>).</p></caption><graphic xmlns:xlink="http://www.w3.org/1999/xlink" xlink:href="zookeys-651-107-g009.jpg" position="float" orientation="portrait" xlink:type="simple" id="oo_120945.jpg"/></fig></tp:treatment-sec><tp:treatment-sec sec-type="biology" id="SECID0ELDAI"><title>Biology.</title><p>Unknown.</p></tp:treatment-sec><tp:treatment-sec sec-type="distribution" id="SECID0EQDAI"><title>Distribution.</title><p>China (Shanxi), Russia (<xref ref-type="bibr" rid="B47">Storozheva 1986</xref>).</p><!--PageBreak--></tp:treatment-sec><ref-list><ref id="B3"><mixed-citation xmlns:xlink="http://www.w3.org/1999/xlink" xlink:type="simple">
          <person-group><name name-style="western"><surname>Bouček</surname><given-names>Z</given-names></name></person-group> (<year>1974a</year>) <article-title>A revision of the <tp:taxon-name><tp:taxon-name-part taxon-name-part-type="family">Leucospidae</tp:taxon-name-part></tp:taxon-name> (<tp:taxon-name><tp:taxon-name-part taxon-name-part-type="order">Hymenoptera</tp:taxon-name-part></tp:taxon-name>: <tp:taxon-name><tp:taxon-name-part taxon-name-part-type="superfamily">Chalcidoidea</tp:taxon-name-part></tp:taxon-name>) of the world.</article-title> <source>Bulletin of the British Museum (Natural History) Entomology, Supplement</source> <volume>23</volume>: <fpage>1</fpage>–<lpage>241</lpage>.</mixed-citation></ref><ref id="B47"><mixed-citation xmlns:xlink="http://www.w3.org/1999/xlink" xlink:type="simple">
          <person-group><name name-style="western"><surname>Storozheva</surname><given-names>NA</given-names></name></person-group> (<year>1986</year>) <article-title><italic><tp:taxon-name><tp:taxon-name-part taxon-name-part-type="genus">Leucospis</tp:taxon-name-part> <tp:taxon-name-part taxon-name-part-type="species">yasumatsui</tp:taxon-name-part></tp:taxon-name></italic> Habu, 1961 (<tp:taxon-name><tp:taxon-name-part taxon-name-part-type="order">Hymenoptera</tp:taxon-name-part></tp:taxon-name>, <tp:taxon-name><tp:taxon-name-part taxon-name-part-type="family">Leucospidae</tp:taxon-name-part></tp:taxon-name>) - new species to the USSR fauna.</article-title> <source>Sistematika i ekologia nasekomyh Dal’nego Vostoka, Vladivostok</source> <volume>1986</volume>: <fpage>70</fpage>–<lpage>72</lpage>.</mixed-citation></ref></ref-list></tp:taxon-treatment>
