# Supplementary material for: Review of the Chinese Leucospidae (Hymenoptera, Chalcidoidea)
Source: Zookeys. 2017 Feb 2;(651):107–57. doi: 10.3897/zookeys.651.11235 (PMC5345359; doi:10.3897/zookeys.651.11235)
Supplement: XML Treatment for Leucospis aequidentata [file zookeys.651.11235-treatment6.xml]

<!DOCTYPE tp:taxon-treatment
  PUBLIC "-//TaxonX//DTD Taxonomic Treatment Publishing DTD v0 20100105//EN" "tax-treatment-NSO.dtd">
<tp:taxon-treatment xmlns:tp="http://www.plazi.org/taxpub"><tp:treatment-meta><kwd-group><label>Taxon classification</label><kwd><named-content content-type="kingdom">Animalia</named-content></kwd><kwd><named-content content-type="order">Hymenoptera</named-content></kwd><kwd><named-content content-type="family">Leucospidae</named-content></kwd></kwd-group><mixed-citation publication-type="journal"><person-group><name><surname>Ye</surname><given-names>Xin-hai</given-names></name><name><surname>van Achterberg</surname><given-names>Cornelis</given-names></name><name><surname>Yue</surname><given-names>Qi</given-names></name><name><surname>Xu</surname><given-names>Zai-fu</given-names></name></person-group><article-title>Review of the Chinese <tp:taxon-name><tp:taxon-name-part taxon-name-part-type="family">Leucospidae</tp:taxon-name-part></tp:taxon-name> (<tp:taxon-name><tp:taxon-name-part taxon-name-part-type="order">Hymenoptera</tp:taxon-name-part></tp:taxon-name>, <tp:taxon-name><tp:taxon-name-part taxon-name-part-type="superfamily">Chalcidoidea</tp:taxon-name-part></tp:taxon-name>)</article-title><source>Zookeys</source><day>2</day><month>2</month><year>2017</year><volume>2017</volume><issue>651</issue><fpage>107</fpage><lpage>157</lpage><pub-id pub-id-type="doi">10.3897/zookeys.651.11235</pub-id></mixed-citation></tp:treatment-meta><tp:nomenclature><tp:taxon-name>
              <tp:taxon-name-part taxon-name-part-type="genus">Leucospis</tp:taxon-name-part>
              <tp:taxon-name-part taxon-name-part-type="species">aequidentata</tp:taxon-name-part>
              <object-id xmlns:xlink="http://www.w3.org/1999/xlink" content-type="zoobank" xlink:type="simple">http://zoobank.org/E2F6C63F-1F52-4BE7-90AF-1D80F265E3F8</object-id>
            </tp:taxon-name><tp:taxon-status xmlns:xlink="http://www.w3.org/1999/xlink" xlink:type="simple">sp. n.</tp:taxon-status><xref ref-type="fig" rid="F10">Figs 34</xref><xref ref-type="fig" rid="F11">, 35–42</xref><xref ref-type="fig" rid="F12">, 43</xref><xref ref-type="fig" rid="F13">, 44–51</xref><xref ref-type="fig" rid="F20">, 79</xref></tp:nomenclature><tp:treatment-sec sec-type="type material" id="SECID0EGGAI"><title>Type material.</title><p>Holotype, ♀ (<abbrev xmlns:xlink="http://www.w3.org/1999/xlink" content-type="collection" xlink:title="Hymenoptera Collection, South China Agricultural University, Guangzhou, China" id="ABBRID0EMGAI" xlink:type="simple">SCAU</abbrev>), CHINA, “Guangdong, Shaoguan, Chebaling, 22–28.VII.2008, Zai-fu Xu, No. 2016000345”. Paratypes: 1♀, CHINA, Guangdong, Shaoguan, Chebaling, 22–28.VII.2008, Zai-fu Xu, No. 2016000372 (<abbrev xmlns:xlink="http://www.w3.org/1999/xlink" content-type="collection" xlink:title="Hymenoptera Collection, South China Agricultural University, Guangzhou, China" id="ABBRID0ERGAI" xlink:type="simple">SCAU</abbrev>); 20♀, CHINA, Hunan, Hupingshan National Nature Reserve, 10–13.VII.2009, Qi Yang, No. 2016000196–2016000199, 2016000201–2016000215 (<abbrev xmlns:xlink="http://www.w3.org/1999/xlink" content-type="collection" xlink:title="Hymenoptera Collection, South China Agricultural University, Guangzhou, China" id="ABBRID0EWGAI" xlink:type="simple">SCAU</abbrev>, <named-content xmlns:xlink="http://www.w3.org/1999/xlink" content-type="dwc:institutional_code" xlink:type="simple">RMNH</named-content>); 12 ♀, CHINA, Hunan, Hupingshan National Nature Reserve, 10–13.VII.2009, Qing-hui Yi, No. 2016000067 (<abbrev xmlns:xlink="http://www.w3.org/1999/xlink" content-type="institution" xlink:title="Natural History Museum, London, UK" id="ABBRID0EDHAI" xlink:type="simple">BMNH</abbrev>), 2016000068 (<abbrev xmlns:xlink="http://www.w3.org/1999/xlink" content-type="institution" xlink:title="Natural History Museum, London, UK" id="ABBRID0EIHAI" xlink:type="simple">BMNH</abbrev>), 2016000070 (<abbrev xmlns:xlink="http://www.w3.org/1999/xlink" content-type="institution" xlink:title="Natural History Museum, London, UK" id="ABBRID0ENHAI" xlink:type="simple">BMNH</abbrev>), 2016000072, 2016000075, 2016000117, 2016000118, 2016000120, 2016000121–2016000124 (<abbrev xmlns:xlink="http://www.w3.org/1999/xlink" content-type="collection" xlink:title="Hymenoptera Collection, South China Agricultural University, Guangzhou, China" id="ABBRID0ESHAI" xlink:type="simple">SCAU</abbrev>); 53♀1♂, CHINA, Hunan, Hupingshan National Nature Reserve, 8–12.VII.2009, Shi-hong Wang, No. 2016000085, 2016000088, 2016000090, 2016000091, 2016000097, 2016000098, 2016000100–2016000104, 2016000106–2016000110, 20160001112, 2016000113, 2016000116, 2016000148–2016000151, 2016000153, 2016000155–2016000166, 2016000168–2016000185, 2016000190 (<abbrev xmlns:xlink="http://www.w3.org/1999/xlink" content-type="collection" xlink:title="Hymenoptera Collection, South China Agricultural University, Guangzhou, China" id="ABBRID0EXHAI" xlink:type="simple">SCAU</abbrev>, <abbrev xmlns:xlink="http://www.w3.org/1999/xlink" content-type="institution" xlink:title="Entomological Laboratory, Kyushu University, Fukuoka, Japan" id="ABBRID0E3HAI" xlink:type="simple">KYUN</abbrev>, <named-content xmlns:xlink="http://www.w3.org/1999/xlink" content-type="dwc:institutional_code" xlink:type="simple">USNM</named-content>, <named-content xmlns:xlink="http://www.w3.org/1999/xlink" content-type="dwc:institutional_code" xlink:type="simple">ZISP</named-content>, <named-content xmlns:xlink="http://www.w3.org/1999/xlink" content-type="dwc:institutional_code" xlink:type="simple">ZMUC</named-content>); 5♀1♂, CHINA, Hunan, Hupingshan National Nature Reserve, 8–15.VII.2009, Xin Yuan, No. 2016000078–2016000082, 2016000091 (<abbrev xmlns:xlink="http://www.w3.org/1999/xlink" content-type="collection" xlink:title="Hymenoptera Collection, South China Agricultural University, Guangzhou, China" id="ABBRID0EZIAI" xlink:type="simple">SCAU</abbrev>); 2♀, CHINA, Hunan, Hupingshan National Nature Reserve, 10–13.VII.2009, 9.VII.2009, Ya-li Tang, No. 2016000126, 2016000127 (<abbrev xmlns:xlink="http://www.w3.org/1999/xlink" content-type="collection" xlink:title="Hymenoptera Collection, South China Agricultural University, Guangzhou, China" id="ABBRID0E5IAI" xlink:type="simple">SCAU</abbrev>); 4♂, CHINA, Fujian, Minqing, Huangchulin, 13–17.VII.2005, Jing-xian Liu &amp; Li-qiong Weng, No. 2016000043, 2016000045–2016000047 (<abbrev xmlns:xlink="http://www.w3.org/1999/xlink" content-type="collection" xlink:title="Hymenoptera Collection, South China Agricultural University, Guangzhou, China" id="ABBRID0EDJAI" xlink:type="simple">SCAU</abbrev>, <named-content xmlns:xlink="http://www.w3.org/1999/xlink" content-type="dwc:institutional_code" xlink:type="simple">RMNH</named-content>); 1♂, CHINA, Hubei, Jingshan, 15.VII.2009, Yuan Ye, No. 2016000042 (<abbrev xmlns:xlink="http://www.w3.org/1999/xlink" content-type="collection" xlink:title="Hymenoptera Collection, South China Agricultural University, Guangzhou, China" id="ABBRID0EQJAI" xlink:type="simple">SCAU</abbrev>).</p></tp:treatment-sec><tp:treatment-sec sec-type="diagnosis" id="SECID0EVJAI"><title>Diagnosis.</title><p>Body mainly black (Fig. <xref ref-type="fig" rid="F10">34</xref>), with exception of ventrally yellow antennal scape, pronotum with short yellow stripe, wings dark brown, hind coxa with yellow patch baso-dorsally, hind femur with subtriangular yellow patch baso-ventrally, and small obscure reddish yellow spot apico-dorsally, T1 with deep red mark antero-dorsally, T4 with transverse yellow stripe, T5 with transverse yellow stripe (Figs <xref ref-type="fig" rid="F10">34</xref>, <xref ref-type="fig" rid="F11">38</xref>, <xref ref-type="fig" rid="F12">43</xref>, <xref ref-type="fig" rid="F13">47</xref>); pronotum with strong discal carina and premarginal carina, first one arcu<!--PageBreak--><!--PageBreak-->ate, latter one straight (Figs <xref ref-type="fig" rid="F10">34</xref>, <xref ref-type="fig" rid="F11">36</xref>, <xref ref-type="fig" rid="F12">43</xref>, <xref ref-type="fig" rid="F13">45</xref>); dorsellum raised medially and without carinae (Figs <xref ref-type="fig" rid="F11">37</xref>, <xref ref-type="fig" rid="F13">46</xref>); hind femur with fourteen teeth ventrally, forming a regular row (Figs <xref ref-type="fig" rid="F11">42</xref>, <xref ref-type="fig" rid="F13">51</xref>); concavity below apical spine of hind tibia with rather robust spines and shorter setae (Figs <xref ref-type="fig" rid="F11">42</xref>, <xref ref-type="fig" rid="F13">51</xref>, <xref ref-type="fig" rid="F20">79</xref>); T1 angularly protruding dorsally with deep ovipositorial furrow on top of it and laterally medium-sized smooth interspaces between moderately coarse punctures (Figs <xref ref-type="fig" rid="F10">34</xref>, <xref ref-type="fig" rid="F11">37</xref>, <xref ref-type="fig" rid="F11">38</xref>); dorsal length of T5 0.8 times dorsal length of T1; ovipositorial furrow distinctly impressed on T4 (Fig. <xref ref-type="fig" rid="F11">38</xref>); ovipositor sheath long, nearly reaching to anterior margin of T1 (Figs <xref ref-type="fig" rid="F11">37</xref>, <xref ref-type="fig" rid="F11">38</xref>).</p><fig id="F10" position="float" orientation="portrait"><label>Figure 34.</label><caption><p>
          <italic><tp:taxon-name><tp:taxon-name-part taxon-name-part-type="genus">Leucospis</tp:taxon-name-part> <tp:taxon-name-part taxon-name-part-type="species">aequidentata</tp:taxon-name-part></tp:taxon-name></italic> sp. n., ♀, holotype, habitus lateral.</p></caption><graphic xmlns:xlink="http://www.w3.org/1999/xlink" xlink:href="zookeys-651-107-g010.jpg" position="float" orientation="portrait" xlink:type="simple" id="oo_120947.jpg"/></fig><fig id="F11" position="float" orientation="portrait"><label>Figures 35–42.</label><caption><p>
          <italic><tp:taxon-name><tp:taxon-name-part taxon-name-part-type="genus">Leucospis</tp:taxon-name-part> <tp:taxon-name-part taxon-name-part-type="species">aequidentata</tp:taxon-name-part></tp:taxon-name></italic> sp. n., ♀, holotype. <bold>35</bold> Antenna <bold>36</bold> head and pronotum dorsal <bold>37</bold> mesosoma dorsal <bold>38</bold> metasoma dorsal <bold>39</bold> head frontal <bold>40</bold> head dorsal <bold>41</bold> hind coxa <bold>42</bold> hind femur and tibia.</p></caption><graphic xmlns:xlink="http://www.w3.org/1999/xlink" xlink:href="zookeys-651-107-g011.jpg" position="float" orientation="portrait" xlink:type="simple" id="oo_120949.jpg"/></fig><fig id="F12" position="float" orientation="portrait"><label>Figure 43.</label><caption><p>
          <italic><tp:taxon-name><tp:taxon-name-part taxon-name-part-type="genus">Leucospis</tp:taxon-name-part> <tp:taxon-name-part taxon-name-part-type="species">aequidentata</tp:taxon-name-part></tp:taxon-name></italic> sp. n., ♂, paratype from Hunan, Hupingshan, habitus lateral.</p></caption><graphic xmlns:xlink="http://www.w3.org/1999/xlink" xlink:href="zookeys-651-107-g012.jpg" position="float" orientation="portrait" xlink:type="simple" id="oo_120952.jpg"/></fig><fig id="F13" position="float" orientation="portrait"><label>Figures 44–51.</label><caption><p>
          <italic><tp:taxon-name><tp:taxon-name-part taxon-name-part-type="genus">Leucospis</tp:taxon-name-part> <tp:taxon-name-part taxon-name-part-type="species">aequidentata</tp:taxon-name-part></tp:taxon-name></italic> sp. n., ♂, paratype from Hunan, Hupingshan. <bold>44</bold> Antenna <bold>45</bold> head and pronotum dorsal <bold>46</bold> mesosoma dorsal <bold>47</bold> metasoma dorsal <bold>48</bold> head frontal <bold>49</bold> head dorsal <bold>50</bold> hind coxa <bold>51</bold> hind femur.</p></caption><graphic xmlns:xlink="http://www.w3.org/1999/xlink" xlink:href="zookeys-651-107-g013.jpg" position="float" orientation="portrait" xlink:type="simple" id="oo_120953.jpg"/></fig></tp:treatment-sec><tp:treatment-sec sec-type="description" id="SECID0EWQAI"><title>Description.</title><p>Holotype. <italic>Female</italic>. Body length 15.0 mm. OOL= 1.4 POD; POL= 2.6 POD; MS= 2.8 POD.</p><p>
              <italic>Head</italic>. Coarsely and densely punctate, with dense and short pubescence (Figs <xref ref-type="fig" rid="F11">39</xref>, <xref ref-type="fig" rid="F11">40</xref>). Flagellomeres (except first segment) of female hardly narrowed basally (Figs <xref ref-type="fig" rid="F10">34</xref>, <xref ref-type="fig" rid="F11">35</xref>).</p><p>
              <italic>Mesosoma</italic>. Pronotum, mesoscutum, mesoscutellum, dorsellum, mesopleuron, metapleuron and propodeum coarsely and densely punctate, with dense short pubescence (Figs <xref ref-type="fig" rid="F10">34</xref>, <xref ref-type="fig" rid="F11">36</xref>, <xref ref-type="fig" rid="F11">37</xref>). Discal carina and premarginal carina well developed, first one arcuate, latter one straight (Fig. <xref ref-type="fig" rid="F11">36</xref>). Dorsellum without carina, rounded posteriorly (Fig. <xref ref-type="fig" rid="F11">37</xref>). Hind coxa moderately punctate (but less densely dorsally and no obvious smooth band), and with short pubescence, carinate postero-dorsally (Fig. <xref ref-type="fig" rid="F11">41</xref>). Hind femur with regular row of fourteen teeth ventrally, basal one largest (Fig. <xref ref-type="fig" rid="F11">42</xref>). Hind tibia produced into a spine ventro-apically, concavity below apical spine of hind tibia with rather robust spines and rather short setae (Figs <xref ref-type="fig" rid="F11">42</xref>, <xref ref-type="fig" rid="F20">79</xref>). Propodeum with weak median carina.</p><p>
              <italic>Metasoma</italic>. Moderately punctate, with dense short pubescence. T1 narrower than T4 or T5 in dorsal view. Ovipositorial furrow deep on T1, T4 and T5 (Fig. <xref ref-type="fig" rid="F11">38</xref>). Ovipositor sheath long, nearly reaching anterior margin of T1 (Figs <xref ref-type="fig" rid="F11">37</xref>, <xref ref-type="fig" rid="F11">38</xref>).</p><!--PageBreak--><!--PageBreak--><p>
              <italic>Colouration</italic>. Head black (Figs <xref ref-type="fig" rid="F11">39</xref>, <xref ref-type="fig" rid="F11">40</xref>). Antenna black, with scape yellow ventrally (Figs <xref ref-type="fig" rid="F11">35</xref>, <xref ref-type="fig" rid="F11">39</xref>). Pronotum black, with short and arcuate yellow stripe in front of discal carina (Fig. <xref ref-type="fig" rid="F11">36</xref>). Mesoscutum, mesoscutellum, dorsellum, mesopleuron, metapleuron and propodeum black (Figs <xref ref-type="fig" rid="F10">34</xref>, <xref ref-type="fig" rid="F11">37</xref>). Wings dark brown (Fig. <xref ref-type="fig" rid="F10">34</xref>). Hind coxa black, with yellow patch baso-dorsally (Fig. <xref ref-type="fig" rid="F11">41</xref>). Hind femur with subtriangular yellow patch baso-ventrally, and small obscure reddish brown spot apico-dorsally (Fig. <xref ref-type="fig" rid="F11">42</xref>). Metasoma black, T1 with dark reddish brown mark antero-dorsally, T4 with transverse yellow stripe anteriorly, T5 with transverse yellow stripe posteriorly (Fig. <xref ref-type="fig" rid="F11">38</xref>); yellow stripe of T5 in lateral view at most about as broad as apical black part of tergite (Fig. <xref ref-type="fig" rid="F10">34</xref>).</p><p>
              <italic>Male</italic>. Body length 8.0–11.0 mm. OOL= 1.5 POD; POL= 2.3 POD; MS= 1.7 POD. Body punctation and colouration very similar to female (Figs <xref ref-type="fig" rid="F12">43</xref>–<xref ref-type="fig" rid="F13">51</xref>), but yellow stripe of T5 in lateral view much broader than apical black part of tergite (Fig. <xref ref-type="fig" rid="F12">43</xref>).</p></tp:treatment-sec><tp:treatment-sec sec-type="variation" id="SECID0EYVAI"><title>Variation.</title><p>Colouration of female: sometimes scape yellow entirely, mesoscutellum with transverse yellow patch posteriorly, or a pair of obscure yellow patch posteriorly, hind tibia with yellow patch dorsally. Body length of female: 13.6–17.5 mm. Colouration of male: sometimes scape entirely black.</p></tp:treatment-sec><tp:treatment-sec sec-type="biology" id="SECID0E4VAI"><title>Biology.</title><p>Unknown. Collected in July.</p></tp:treatment-sec><tp:treatment-sec sec-type="distribution" id="SECID0ECWAI"><title>Distribution.</title><p>China (Fujian, Guangdong, Hubei, Hunan).</p></tp:treatment-sec><tp:treatment-sec sec-type="etymology" id="SECID0EHWAI"><title>Etymology.</title><p>Named after the regular row of teeth of the hind femur.</p></tp:treatment-sec><tp:treatment-sec><!--Section generated to contain objects referenced in tp:taxon-treatment.--><fig id="F20" position="float" orientation="portrait"><label>Figures 75–83.</label><caption><p>
          <italic><tp:taxon-name><tp:taxon-name-part taxon-name-part-type="genus">Leucospis</tp:taxon-name-part> <tp:taxon-name-part taxon-name-part-type="species">shaanxiensis</tp:taxon-name-part></tp:taxon-name></italic> sp. n. (but 79 of <italic><tp:taxon-name><tp:taxon-name-part taxon-name-part-type="genus">Leucospis</tp:taxon-name-part> <tp:taxon-name-part taxon-name-part-type="species">aequidentata</tp:taxon-name-part></tp:taxon-name></italic> sp. n.), ♀, holotype. <bold>75</bold> Antenna <bold>76</bold> pronotum and mesoscutum dorsal <bold>77</bold> mesosoma dorsal <bold>78</bold> metasoma dorsal <bold>79</bold> hind tibia <bold>80</bold> head frontal <bold>81</bold> head dorsal <bold>82</bold> hind coxa <bold>83</bold> hind femur and tibia.</p></caption><graphic xmlns:xlink="http://www.w3.org/1999/xlink" xlink:href="zookeys-651-107-g020.jpg" position="float" orientation="portrait" xlink:type="simple" id="oo_120981.jpg"/></fig></tp:treatment-sec></tp:taxon-treatment>
