# Supplementary material for: Review of the Chinese Leucospidae (Hymenoptera, Chalcidoidea)
Source: Zookeys. 2017 Feb 2;(651):107–57. doi: 10.3897/zookeys.651.11235 (PMC5345359; doi:10.3897/zookeys.651.11235)
Supplement: XML Treatment for Leucospis femoricincta [file zookeys.651.11235-treatment7.xml]

<!DOCTYPE tp:taxon-treatment
  PUBLIC "-//TaxonX//DTD Taxonomic Treatment Publishing DTD v0 20100105//EN" "tax-treatment-NSO.dtd">
<tp:taxon-treatment xmlns:tp="http://www.plazi.org/taxpub"><tp:treatment-meta><kwd-group><label>Taxon classification</label><kwd><named-content content-type="kingdom">Animalia</named-content></kwd><kwd><named-content content-type="order">Hymenoptera</named-content></kwd><kwd><named-content content-type="family">Leucospidae</named-content></kwd></kwd-group><mixed-citation publication-type="journal"><person-group><name><surname>Ye</surname><given-names>Xin-hai</given-names></name><name><surname>van Achterberg</surname><given-names>Cornelis</given-names></name><name><surname>Yue</surname><given-names>Qi</given-names></name><name><surname>Xu</surname><given-names>Zai-fu</given-names></name></person-group><article-title>Review of the Chinese <tp:taxon-name><tp:taxon-name-part taxon-name-part-type="family">Leucospidae</tp:taxon-name-part></tp:taxon-name> (<tp:taxon-name><tp:taxon-name-part taxon-name-part-type="order">Hymenoptera</tp:taxon-name-part></tp:taxon-name>, <tp:taxon-name><tp:taxon-name-part taxon-name-part-type="superfamily">Chalcidoidea</tp:taxon-name-part></tp:taxon-name>)</article-title><source>Zookeys</source><day>2</day><month>2</month><year>2017</year><volume>2017</volume><issue>651</issue><fpage>107</fpage><lpage>157</lpage><pub-id pub-id-type="doi">10.3897/zookeys.651.11235</pub-id></mixed-citation></tp:treatment-meta><tp:nomenclature><tp:taxon-name>
              <tp:taxon-name-part taxon-name-part-type="genus">Leucospis</tp:taxon-name-part>
              <tp:taxon-name-part taxon-name-part-type="species">femoricincta</tp:taxon-name-part>
            </tp:taxon-name><tp:taxon-authority>Bouček, 1974</tp:taxon-authority><xref ref-type="fig" rid="F14">Figs 52</xref><xref ref-type="fig" rid="F15">, 53–60</xref><xref ref-type="fig" rid="F16">, 61</xref><xref ref-type="fig" rid="F17">, 62–70</xref><xref ref-type="fig" rid="F18">, 71–73</xref><xref ref-type="fig" rid="F33">, 121–123</xref><!--PageBreak--><tp:nomenclature-citation-list><tp:nomenclature-citation><tp:taxon-name>
                  <tp:taxon-name-part taxon-name-part-type="genus">Leucospis</tp:taxon-name-part> <tp:taxon-name-part taxon-name-part-type="species">femoricincta</tp:taxon-name-part></tp:taxon-name><comment>Bouček, 1974a: 184; <xref rid="B5" ref-type="bibr">Bouček and Narendran 1981</xref>: 12.</comment></tp:nomenclature-citation></tp:nomenclature-citation-list></tp:nomenclature><tp:treatment-sec sec-type="type material" id="SECID0E2YAI"><title>Type material.</title><p>Holotype, ♀ (<abbrev xmlns:xlink="http://www.w3.org/1999/xlink" content-type="institution" xlink:title="Natural History Museum, London, UK" id="ABBRID0EBZAI" xlink:type="simple">BMNH</abbrev>), “VIETNAM, Tonkin, Hoabinh, VIII.1918, R. V. de Salvaza”, “Holotype”, “<italic><tp:taxon-name><tp:taxon-name-part taxon-name-part-type="genus">Leucospis</tp:taxon-name-part> <tp:taxon-name-part taxon-name-part-type="species">femoricincta</tp:taxon-name-part></tp:taxon-name></italic> sp. n., ♀, Z. Bouček det. 1972”, “B.M. Type Hym. 5.2300”, NHMUK010370197. <bold>Additional material.</bold> 1♀, CHINA, Guangdong, Dinghushan National Nature Reserve, 11–12.VIII.2005, Li-qiong Weng, No. 2016000048 (<abbrev xmlns:xlink="http://www.w3.org/1999/xlink" content-type="collection" xlink:title="Hymenoptera Collection, South China Agricultural University, Guangzhou, China" id="ABBRID0ETZAI" xlink:type="simple">SCAU</abbrev>). 1♀1♂, CHINA, Guangdong, Yingxifenglin, 22.VIII.2016, Qi Yue, No. 2016000129, 2016000130 (<abbrev xmlns:xlink="http://www.w3.org/1999/xlink" content-type="collection" xlink:title="Hymenoptera Collection, South China Agricultural University, Guangzhou, China" id="ABBRID0EYZAI" xlink:type="simple">SCAU</abbrev>); 1♀, same locality and date, Yi-cheng Li, No. 2016000131 (<abbrev xmlns:xlink="http://www.w3.org/1999/xlink" content-type="collection" xlink:title="Hymenoptera Collection, South China Agricultural University, Guangzhou, China" id="ABBRID0E4ZAI" xlink:type="simple">SCAU</abbrev>); 1♂, same locality and date, Hu-ting Zhou, No. 2016000132 (<abbrev xmlns:xlink="http://www.w3.org/1999/xlink" content-type="collection" xlink:title="Hymenoptera Collection, South China Agricultural University, Guangzhou, China" id="ABBRID0EC1AI" xlink:type="simple">SCAU</abbrev>); 1♀, same locality and date, Zu-heng Meng, No. 2016002475 (<abbrev xmlns:xlink="http://www.w3.org/1999/xlink" content-type="collection" xlink:title="Hymenoptera Collection, South China Agricultural University, Guangzhou, China" id="ABBRID0EH1AI" xlink:type="simple">SCAU</abbrev>).</p></tp:treatment-sec><tp:treatment-sec sec-type="diagnosis" id="SECID0EM1AI"><title>Diagnosis.</title><p>Body mainly black (Figs <xref ref-type="fig" rid="F14">52</xref>, <xref ref-type="fig" rid="F16">61</xref>), with exception of ventrally partly yellow antennal scape (Figs <xref ref-type="fig" rid="F15">53</xref>, <xref ref-type="fig" rid="F15">57</xref>, <xref ref-type="fig" rid="F17">62</xref>, <xref ref-type="fig" rid="F17">67</xref>), pronotum with arcuate yellow band (Figs <xref ref-type="fig" rid="F15">54</xref>, <xref ref-type="fig" rid="F17">63</xref>), mesoscutum with yellow patch laterally (Figs <xref ref-type="fig" rid="F15">55</xref>, <xref ref-type="fig" rid="F17">64</xref>), mesoscutellum with yellow mark posteriorly (Figs <xref ref-type="fig" rid="F15">55</xref>, <xref ref-type="fig" rid="F17">64</xref>), wings dark brown, hind coxa with yellow patch baso-dorsally (Figs <xref ref-type="fig" rid="F15">59</xref>, <xref ref-type="fig" rid="F17">69</xref>), hind femur with yellow mark subbasally and yellow elongate patch dorsally (Figs <xref ref-type="fig" rid="F15">60</xref>, <xref ref-type="fig" rid="F17">70</xref>), T1 with two yellow spots dorsally, T4 with one yellow band anteriorly, T5 with one yellow band posteriorly (Figs <xref ref-type="fig" rid="F14">52</xref>, <xref ref-type="fig" rid="F15">56</xref>, <xref ref-type="fig" rid="F16">61</xref>, <xref ref-type="fig" rid="F17">66</xref>); pronotum with discal and premarginal carinae distinct, first one much shorter than latter <!--PageBreak-->one; propodeum raised medially, with weak median carina; hind femur with eleven teeth ventrally, basal tooth largest (Figs <xref ref-type="fig" rid="F15">60</xref>, <xref ref-type="fig" rid="F17">70</xref>); ovipositorial furrow on T1 deep, but shallowly impressed on T4 (Fig. <xref ref-type="fig" rid="F15">56</xref>); ovipositor sheath long, at least surpassing middle of T1 (Fig. <xref ref-type="fig" rid="F15">56</xref>).</p></tp:treatment-sec><tp:treatment-sec sec-type="redescription" id="SECID0EU4AI"><title>Redescription.</title><p>
              <italic>Female</italic>. Body length 9.4–12.7 mm. OOL= 2.3 POD; POL= 4 POD; MS= 2.3 POD.</p><p>
              <italic>Head</italic>. Coarsely and densely punctate, with dense and short pubescence (Figs <xref ref-type="fig" rid="F15">57</xref>, <xref ref-type="fig" rid="F15">58</xref>). Occipital carina developed, sharp. Flagellomeres narrowed basally, <abbrev xmlns:xlink="http://www.w3.org/1999/xlink" xlink:title="flagellomeres 2" id="ABBRID0EM5AI" xlink:type="simple">F2</abbrev>–F5 broader than long or as long as broad (Figs <xref ref-type="fig" rid="F15">53</xref>, <xref ref-type="fig" rid="F15">54</xref>).</p><p>
              <italic>Mesosoma</italic>. Pronotum, mesoscutum, mesocutellum, dorsellum, mesopleuron, metapleuron and propodeum coarsely and densely punctate, with short pubescence (Figs <xref ref-type="fig" rid="F14">52</xref>, <xref ref-type="fig" rid="F15">54</xref>, <xref ref-type="fig" rid="F15">55</xref>). Discal and premarginal carinae distinct, anterior one much shorter than posterior one. Dorsellum rounded and carinae posteriorly. Hind coxa with dense and moderate-sized punctures, and short pubescence, lamellate dorso-posteriorly (Fig. <xref ref-type="fig" rid="F15">59</xref>). Hind femur finely punctate, with eleven teeth ventrally, basal tooth largest (Fig. <xref ref-type="fig" rid="F15">60</xref>). Hind tibia produced into a spine ventro-apically (Fig. <xref ref-type="fig" rid="F14">52</xref>).</p><p>
              <italic>Metasoma</italic>. Coarsely and densely punctate, with short pubescence (Fig. <xref ref-type="fig" rid="F15">56</xref>). T1 slightly narrower than T4 or T5 in dorsal view. T1 with deep and smooth ovipositorial furrow, this furrow is shallowly impressed on T4 and T5 (Fig. <xref ref-type="fig" rid="F15">56</xref>). Ovipositor long, at least exceeding half length of T1 (Fig. <xref ref-type="fig" rid="F15">56</xref>).</p><!--PageBreak--><!--PageBreak--><p>
              <italic>Colouration</italic>. Head black (Figs <xref ref-type="fig" rid="F15">57</xref>, <xref ref-type="fig" rid="F15">58</xref>). Antenna black, with scape partly yellow ventrally (Figs <xref ref-type="fig" rid="F15">53</xref>, <xref ref-type="fig" rid="F15">57</xref>). Pronotum with one yellow arcuate band at discal carina, not reaching anterior corners (Figs <xref ref-type="fig" rid="F15">54</xref>, <xref ref-type="fig" rid="F15">55</xref>). Mesoscutum black, with elongate yellow patch laterally (Fig. <xref ref-type="fig" rid="F15">55</xref>). Mesoscutellum black, with short U-shaped yellow mark posteriorly (Fig. <xref ref-type="fig" rid="F15">55</xref>). Dorsellum and propodeum black. Mesopleuron and metapleuron black. Wings brownish. Hind coxa black, with yellow patch baso-dorsally (Fig. <xref ref-type="fig" rid="F15">59</xref>). Hind femur with lunate yellow mark subbasally, and yellow elongate patch dorsally (Fig. <xref ref-type="fig" rid="F15">60</xref>). Metasoma black, T1 with two medium-sized yellow spots laterad of ovipositorial furrow, T4 with narrow yellow transverse band, T5 with broad yellow transverse band (Fig. <xref ref-type="fig" rid="F15">56</xref>). Epipygium black.</p><p>
              <italic>Male</italic>. Body length 8.0–11.0 mm. OOL=1.5 POD; POL=4.8 POD; MS=2.8 POD. Body punctation very similar to female (Figs <xref ref-type="fig" rid="F16">61</xref>, <xref ref-type="fig" rid="F17">63–66</xref>). Colouration similar to female, but yellow spots on T1 absent (Fig. <xref ref-type="fig" rid="F17">66</xref>), yellow transverse band on T4 broader than that on T5 (Fig. <xref ref-type="fig" rid="F17">66</xref>), epipygium with two small converging yellow spots postero-laterally (Fig. <xref ref-type="fig" rid="F17">65</xref>).</p></tp:treatment-sec><tp:treatment-sec sec-type="variation" id="SECID0ESCBI"><title>Variation.</title><p>One female from Dinghushan has the yellow mark of the hind femur present on the entire dorsal border.</p></tp:treatment-sec><tp:treatment-sec sec-type="biology" id="SECID0EXCBI"><title>Biology.</title><p>Unknown. Collected in August, in China near old adobe houses (Figs <xref ref-type="fig" rid="F18">71–73</xref>).</p><fig id="F14" position="float" orientation="portrait"><label>Figure 52.</label><caption><p>
          <italic><tp:taxon-name><tp:taxon-name-part taxon-name-part-type="genus">Leucospis</tp:taxon-name-part> <tp:taxon-name-part taxon-name-part-type="species">femoricincta</tp:taxon-name-part></tp:taxon-name></italic> Bouček, ♀ from Guangdong, Yingxifenglin, habitus lateral.</p></caption><graphic xmlns:xlink="http://www.w3.org/1999/xlink" xlink:href="zookeys-651-107-g014.jpg" position="float" orientation="portrait" xlink:type="simple" id="oo_120957.jpg"/></fig><fig id="F15" position="float" orientation="portrait"><label>Figures 53–60.</label><caption><p>
          <italic><tp:taxon-name><tp:taxon-name-part taxon-name-part-type="genus">Leucospis</tp:taxon-name-part> <tp:taxon-name-part taxon-name-part-type="species">femoricincta</tp:taxon-name-part></tp:taxon-name></italic> Bouček, ♀ from Guangdong, Yingxifenglin. <bold>53</bold> Antenna <bold>54</bold> head and pronotum dorsal <bold>55</bold> mesosoma dorsal <bold>56</bold> propodeum and metasoma dorsal <bold>57</bold> head frontal <bold>58</bold> head dorsal <bold>59</bold> hind coxa <bold>60</bold> hind femur.</p></caption><graphic xmlns:xlink="http://www.w3.org/1999/xlink" xlink:href="zookeys-651-107-g015.jpg" position="float" orientation="portrait" xlink:type="simple" id="oo_120958.jpg"/></fig><fig id="F16" position="float" orientation="portrait"><label>Figure 61.</label><caption><p>
          <italic><tp:taxon-name><tp:taxon-name-part taxon-name-part-type="genus">Leucospis</tp:taxon-name-part> <tp:taxon-name-part taxon-name-part-type="species">femoricincta</tp:taxon-name-part></tp:taxon-name></italic> Bouček, ♂ from Guangdong, Yingxifenglin, habitus lateral.</p></caption><graphic xmlns:xlink="http://www.w3.org/1999/xlink" xlink:href="zookeys-651-107-g016.jpg" position="float" orientation="portrait" xlink:type="simple" id="oo_120961.jpg"/></fig><fig id="F17" position="float" orientation="portrait"><label>Figures 62–70.</label><caption><p>
          <italic><tp:taxon-name><tp:taxon-name-part taxon-name-part-type="genus">Leucospis</tp:taxon-name-part> <tp:taxon-name-part taxon-name-part-type="species">femoricincta</tp:taxon-name-part></tp:taxon-name></italic> Bouček, ♂ from Guangdong, Yingxifenglin. <bold>62</bold> Antennae <bold>63</bold> head and pronotum dorsal <bold>64</bold> mesosoma dorsal <bold>65</bold> metasoma postero-dorsal <bold>66</bold> propodeum and metasoma dorsal <bold>67</bold> head frontal <bold>68</bold> head dorsal <bold>69</bold> hind coxa <bold>70</bold> hind femur.</p></caption><graphic xmlns:xlink="http://www.w3.org/1999/xlink" xlink:href="zookeys-651-107-g017.jpg" position="float" orientation="portrait" xlink:type="simple" id="oo_120963.jpg"/></fig><fig id="F18" position="float" orientation="portrait"><label>Figures 71–73.</label><caption><p>Habitats of <italic><tp:taxon-name><tp:taxon-name-part taxon-name-part-type="genus">Leucospis</tp:taxon-name-part> <tp:taxon-name-part taxon-name-part-type="species">femoricincta</tp:taxon-name-part></tp:taxon-name></italic> Bouček in China.</p></caption><graphic xmlns:xlink="http://www.w3.org/1999/xlink" xlink:href="zookeys-651-107-g018.jpg" position="float" orientation="portrait" xlink:type="simple" id="oo_120965.jpg"/></fig></tp:treatment-sec><tp:treatment-sec sec-type="distribution" id="SECID0E2HBI"><title>Distribution.</title><p>China (Guangdong, Macao), Vietnam (<xref ref-type="bibr" rid="B3">Bouček 1974a</xref>).</p><!--PageBreak--><!--PageBreak--></tp:treatment-sec><tp:treatment-sec><!--Section generated to contain objects referenced in tp:taxon-treatment.--><fig id="F33" position="float" orientation="portrait"><label>Figures 121–123.</label><caption><p>
          <italic><tp:taxon-name><tp:taxon-name-part taxon-name-part-type="genus">Leucospis</tp:taxon-name-part> <tp:taxon-name-part taxon-name-part-type="species">femoricincta</tp:taxon-name-part></tp:taxon-name></italic> Bouček, ♀, holotype. <bold>121</bold> Habitus lateral <bold>122</bold> habitus dorsal <bold>123</bold> labels (courtesy of Dr. Natalie Dale-Skey Papilloud, The trustees of the <named-content xmlns:xlink="http://www.w3.org/1999/xlink" xlink:type="simple" content-type="institution" xlink:href="http://grbio.org/institution/natural-history-museum-london" id="NCID0ETAAK">Natural History Museum, London</named-content>, UK).</p></caption><graphic xmlns:xlink="http://www.w3.org/1999/xlink" xlink:href="zookeys-651-107-g033.jpg" position="float" orientation="portrait" xlink:type="simple" id="oo_120999.jpg"/></fig></tp:treatment-sec><ref-list><ref id="B5"><mixed-citation xmlns:xlink="http://www.w3.org/1999/xlink" xlink:type="simple">
          <person-group><name name-style="western"><surname>Bouček</surname><given-names>Z</given-names></name><name name-style="western"><surname>Narendarn</surname><given-names>TC</given-names></name></person-group> (<year>1981</year>) <article-title>The <italic><tp:taxon-name><tp:taxon-name-part taxon-name-part-type="genus">Leucospis</tp:taxon-name-part></tp:taxon-name></italic> species of India and adjacent countries (<tp:taxon-name><tp:taxon-name-part taxon-name-part-type="order">Hymenoptera</tp:taxon-name-part></tp:taxon-name>: <tp:taxon-name><tp:taxon-name-part taxon-name-part-type="family">Leucospidae</tp:taxon-name-part></tp:taxon-name>).</article-title> <source>Oriental Insects</source> <volume>15</volume>: <fpage>1</fpage>–<lpage>15</lpage>. <ext-link xlink:type="simple" ext-link-type="doi" xlink:href="10.1080/00305316.1981.10434466">https://doi.org/10.1080/00305316.1981.10434466</ext-link></mixed-citation></ref><ref id="B3"><mixed-citation xmlns:xlink="http://www.w3.org/1999/xlink" xlink:type="simple">
          <person-group><name name-style="western"><surname>Bouček</surname><given-names>Z</given-names></name></person-group> (<year>1974a</year>) <article-title>A revision of the <tp:taxon-name><tp:taxon-name-part taxon-name-part-type="family">Leucospidae</tp:taxon-name-part></tp:taxon-name> (<tp:taxon-name><tp:taxon-name-part taxon-name-part-type="order">Hymenoptera</tp:taxon-name-part></tp:taxon-name>: <tp:taxon-name><tp:taxon-name-part taxon-name-part-type="superfamily">Chalcidoidea</tp:taxon-name-part></tp:taxon-name>) of the world.</article-title> <source>Bulletin of the British Museum (Natural History) Entomology, Supplement</source> <volume>23</volume>: <fpage>1</fpage>–<lpage>241</lpage>.</mixed-citation></ref></ref-list></tp:taxon-treatment>
