# Supplementary material for: Review of the Chinese Leucospidae (Hymenoptera, Chalcidoidea)
Source: Zookeys. 2017 Feb 2;(651):107–57. doi: 10.3897/zookeys.651.11235 (PMC5345359; doi:10.3897/zookeys.651.11235)
Supplement: XML Treatment for Leucospis shaanxiensis [file zookeys.651.11235-treatment8.xml]

<!DOCTYPE tp:taxon-treatment
  PUBLIC "-//TaxonX//DTD Taxonomic Treatment Publishing DTD v0 20100105//EN" "tax-treatment-NSO.dtd">
<tp:taxon-treatment xmlns:tp="http://www.plazi.org/taxpub"><tp:treatment-meta><kwd-group><label>Taxon classification</label><kwd><named-content content-type="kingdom">Animalia</named-content></kwd><kwd><named-content content-type="order">Hymenoptera</named-content></kwd><kwd><named-content content-type="family">Leucospidae</named-content></kwd></kwd-group><mixed-citation publication-type="journal"><person-group><name><surname>Ye</surname><given-names>Xin-hai</given-names></name><name><surname>van Achterberg</surname><given-names>Cornelis</given-names></name><name><surname>Yue</surname><given-names>Qi</given-names></name><name><surname>Xu</surname><given-names>Zai-fu</given-names></name></person-group><article-title>Review of the Chinese <tp:taxon-name><tp:taxon-name-part taxon-name-part-type="family">Leucospidae</tp:taxon-name-part></tp:taxon-name> (<tp:taxon-name><tp:taxon-name-part taxon-name-part-type="order">Hymenoptera</tp:taxon-name-part></tp:taxon-name>, <tp:taxon-name><tp:taxon-name-part taxon-name-part-type="superfamily">Chalcidoidea</tp:taxon-name-part></tp:taxon-name>)</article-title><source>Zookeys</source><day>2</day><month>2</month><year>2017</year><volume>2017</volume><issue>651</issue><fpage>107</fpage><lpage>157</lpage><pub-id pub-id-type="doi">10.3897/zookeys.651.11235</pub-id></mixed-citation></tp:treatment-meta><tp:nomenclature><tp:taxon-name>
              <tp:taxon-name-part taxon-name-part-type="genus">Leucospis</tp:taxon-name-part>
              <tp:taxon-name-part taxon-name-part-type="species">shaanxiensis</tp:taxon-name-part>
              <object-id xmlns:xlink="http://www.w3.org/1999/xlink" content-type="zoobank" xlink:type="simple">http://zoobank.org/955F8699-278D-4D79-89E7-2EC502275C50</object-id>
            </tp:taxon-name><tp:taxon-status xmlns:xlink="http://www.w3.org/1999/xlink" xlink:type="simple">sp. n.</tp:taxon-status><xref ref-type="fig" rid="F19">Figs 74</xref><xref ref-type="fig" rid="F20">, 75–78</xref><xref ref-type="fig" rid="F20">, 80–83</xref></tp:nomenclature><tp:treatment-sec sec-type="type material" id="SECID0E2JBI"><title>Type material.</title><p>Holotype, ♀ (<abbrev xmlns:xlink="http://www.w3.org/1999/xlink" content-type="collection" xlink:title="Hymenoptera Collection, South China Agricultural University, Guangzhou, China" id="ABBRID0EBKBI" xlink:type="simple">SCAU</abbrev>), CHINA, “Shaanxi, Liuba, 7.VIII.2015, Yi-cheng Li, No. 2016000020”.</p></tp:treatment-sec><tp:treatment-sec sec-type="diagnosis" id="SECID0EGKBI"><title>Diagnosis.</title><p>Body mainly black (Fig. <xref ref-type="fig" rid="F19">74</xref>), with exception of largely yellow antennal scape (Figs <xref ref-type="fig" rid="F20">75</xref>, <xref ref-type="fig" rid="F20">80</xref>), pronotum with wide yellow stripe (Fig. <xref ref-type="fig" rid="F20">76</xref>), mesoscutum with a pair of minute yellow spots submedially and a pair of yellow stripes laterally (Fig. <xref ref-type="fig" rid="F20">77</xref>), mesoscutellum with yellow stripe posteriorly (Fig. <xref ref-type="fig" rid="F20">77</xref>), wings largely dark brown, hind coxa with yellow stripe dorsally (Fig. <xref ref-type="fig" rid="F20">82</xref>), hind femur with yellow mark ventro-basally, and similar yellow mark apico-dorsally (Fig. <xref ref-type="fig" rid="F20">83</xref>), hind tibia mostly yellow dorsally, T1 with a pair of yellowish spots antero-dorsally, T4 with yellow stripe near anterior margin, T5 with yellow stripe near posterior margin (Figs <xref ref-type="fig" rid="F19">74</xref>, <xref ref-type="fig" rid="F20">78</xref>); pronotum with distinct discal carina and premarginal carina, first one arcuate, latter one straight; dorsellum without carinae, rounded posteriorly (Fig. <xref ref-type="fig" rid="F20">78</xref>); hind femur with fourteen teeth ventrally, forming a rather irregular row (Figs <xref ref-type="fig" rid="F19">74</xref>, <xref ref-type="fig" rid="F20">83</xref>); concavity below apical spine of hind tibia with slender spines and long setae (Fig. <xref ref-type="fig" rid="F20">83</xref>); T1 angularly protruding dorsally with ovipositorial furrow on top of it and laterally distinct smooth interspaces between coarse punctures (Fig. <xref ref-type="fig" rid="F20">78</xref>); ovipositorial furrow on T1 deep, single, and distinctly impressed on T4 (Fig. <xref ref-type="fig" rid="F20">78</xref>); T5 0.7 times dorsal length of T1 (Fig. <xref ref-type="fig" rid="F20">78</xref>); ovipositor sheath long, nearly reaching anterior margin of T1 (Fig. <xref ref-type="fig" rid="F20">78</xref>).</p></tp:treatment-sec><tp:treatment-sec sec-type="description" id="SECID0EUMBI"><title>Description.</title><p>Holotype. <italic>Female</italic>. Body length 15.0 mm. OOL = 2.5 POD; POL = 3.0 POD; MS = 1.9 POD.</p><p>
              <italic>Head</italic>. Coarsely and densely punctate, with dense and short pubescence (Figs <xref ref-type="fig" rid="F20">80</xref>, <xref ref-type="fig" rid="F20">81</xref>). Flagellomeres (except first segment) hardly narrowed basally (Figs <xref ref-type="fig" rid="F19">74</xref>, <xref ref-type="fig" rid="F20">75</xref>).</p><p>
              <italic>Mesosoma</italic>. Pronotum, mesoscutum, mesoscutellum, dorsellum, mesopleuron, metapleuron and propodeum coarsely and densely punctate, with dense short pubescence (Figs <xref ref-type="fig" rid="F19">74</xref>, <xref ref-type="fig" rid="F20">76–78</xref>). Discal carina and premarginal carina well developed, first one arcuate, latter one straight (Fig. <xref ref-type="fig" rid="F20">76</xref>). Dorsellum without carina, rounded posteriorly (Fig. <xref ref-type="fig" rid="F20">77</xref>). Hind <!--PageBreak--><!--PageBreak-->coxa coarsely and densely punctate (but less densely dorsally), with short pubescence, with narrow smooth area and carinate postero-dorsally (Fig. <xref ref-type="fig" rid="F20">82</xref>). Hind femur with rather irregular row of fourteen teeth ventrally, basal one largest (Fig. <xref ref-type="fig" rid="F20">83</xref>). Hind tibia produced into a distinct spine ventro-apically, concavity below apical spine with slender spines and long setae (Fig. <xref ref-type="fig" rid="F20">83</xref>). Propodeum raised medially, with weak median carina (Fig. <xref ref-type="fig" rid="F20">78</xref>).</p><p>
              <italic>Metasoma</italic>. Coarsely and densely punctate, with dense short pubescence (Figs <xref ref-type="fig" rid="F19">74</xref>, <xref ref-type="fig" rid="F20">78</xref>). T1 little narrower than T4 or T5 in dorsal view (Fig. <xref ref-type="fig" rid="F20">78</xref>). Ovipositorial furrow deep on T1, T4 and T5 (Fig. <xref ref-type="fig" rid="F20">78</xref>). Ovipositor sheath long, almost reaching anterior margin of T1 (Fig. <xref ref-type="fig" rid="F20">78</xref>).</p><p>
              <italic>Colouration</italic>. Head black (Figs <xref ref-type="fig" rid="F20">80</xref>, <xref ref-type="fig" rid="F20">81</xref>). Antenna black, with scape yellow but base and apex blackish brown (Figs <xref ref-type="fig" rid="F20">75</xref>, <xref ref-type="fig" rid="F20">80</xref>). Pronotum with wide yellow arcuate stripe on discal carina, not reaching anterior corners (Fig. <xref ref-type="fig" rid="F20">76</xref>). Mesoscutum black, with a pair of minute obscure yellow spots submedially and a pair of narrow yellow stripes laterally (Fig. <xref ref-type="fig" rid="F20">77</xref>). Mesoscutellum black, with yellow arcuate stripe posteriorly (Fig. <xref ref-type="fig" rid="F20">77</xref>). Wings dark brown, but medially paler. Hind coxa black, with elongate yellow stripe dorsally (Fig. <xref ref-type="fig" rid="F20">82</xref>). Hind femur with elongate triangular yellow mark ventro-basally, and similar yellow mark apico-dorsally (Fig. <xref ref-type="fig" rid="F20">83</xref>). Hind tibia mostly yellow dorsally (Fig. <xref ref-type="fig" rid="F20">83</xref>). Metasoma black, T1 with a pair of yellowish spots antero-dorsally, T4 with medium-sized yellow stripe near anterior margin, T5 with broad yellow stripe near posterior margin; yellow stripe of T5 in lateral view much broader than apical black part (Figs <xref ref-type="fig" rid="F19">74</xref>, <xref ref-type="fig" rid="F20">78</xref>).</p><p>
              <italic>Male</italic>. Unknown.</p><fig id="F19" position="float" orientation="portrait"><label>Figure 74.</label><caption><p>
          <italic><tp:taxon-name><tp:taxon-name-part taxon-name-part-type="genus">Leucospis</tp:taxon-name-part> <tp:taxon-name-part taxon-name-part-type="species">shaanxiensis</tp:taxon-name-part></tp:taxon-name></italic> sp. n., ♀, holotype, habitus lateral.</p></caption><graphic xmlns:xlink="http://www.w3.org/1999/xlink" xlink:href="zookeys-651-107-g019.jpg" position="float" orientation="portrait" xlink:type="simple" id="oo_120967.jpg"/></fig><fig id="F20" position="float" orientation="portrait"><label>Figures 75–83.</label><caption><p>
          <italic><tp:taxon-name><tp:taxon-name-part taxon-name-part-type="genus">Leucospis</tp:taxon-name-part> <tp:taxon-name-part taxon-name-part-type="species">shaanxiensis</tp:taxon-name-part></tp:taxon-name></italic> sp. n. (but 79 of <italic><tp:taxon-name><tp:taxon-name-part taxon-name-part-type="genus">Leucospis</tp:taxon-name-part> <tp:taxon-name-part taxon-name-part-type="species">aequidentata</tp:taxon-name-part></tp:taxon-name></italic> sp. n.), ♀, holotype. <bold>75</bold> Antenna <bold>76</bold> pronotum and mesoscutum dorsal <bold>77</bold> mesosoma dorsal <bold>78</bold> metasoma dorsal <bold>79</bold> hind tibia <bold>80</bold> head frontal <bold>81</bold> head dorsal <bold>82</bold> hind coxa <bold>83</bold> hind femur and tibia.</p></caption><graphic xmlns:xlink="http://www.w3.org/1999/xlink" xlink:href="zookeys-651-107-g020.jpg" position="float" orientation="portrait" xlink:type="simple" id="oo_120981.jpg"/></fig></tp:treatment-sec><tp:treatment-sec sec-type="biology" id="SECID0EYTBI"><title>Biology.</title><p>Unknown. Collected in August.</p></tp:treatment-sec><tp:treatment-sec sec-type="distribution" id="SECID0E4TBI"><title>Distribution.</title><p>China (Shaanxi).</p></tp:treatment-sec><tp:treatment-sec sec-type="etymology" id="SECID0ECUBI"><title>Etymology.</title><p>Named after the province of the type locality.</p></tp:treatment-sec><tp:treatment-sec sec-type="notes" id="SECID0EHUBI"><title>Notes.</title><p>Unfortunately, <italic><tp:taxon-name><tp:taxon-name-part taxon-name-part-type="genus">Leucospis</tp:taxon-name-part> <tp:taxon-name-part taxon-name-part-type="species">shaanxiensis</tp:taxon-name-part></tp:taxon-name></italic> is described from a single specimen. We considered the possibility that it is an extreme variant of <italic><tp:taxon-name><tp:taxon-name-part taxon-name-part-type="genus">Leucospis</tp:taxon-name-part> <tp:taxon-name-part taxon-name-part-type="species">aequidentata</tp:taxon-name-part></tp:taxon-name></italic> sp. n., but the number of small differences (both concerning morphology and colouration as indicated in the key) makes this unlikely.</p></tp:treatment-sec></tp:taxon-treatment>
