# Supplementary material for: Review of the Chinese Leucospidae (Hymenoptera, Chalcidoidea)
Source: Zookeys. 2017 Feb 2;(651):107–57. doi: 10.3897/zookeys.651.11235 (PMC5345359; doi:10.3897/zookeys.651.11235)
Supplement: XML Treatment for Leucospis gigas [file zookeys.651.11235-treatment9.xml]

<!DOCTYPE tp:taxon-treatment
  PUBLIC "-//TaxonX//DTD Taxonomic Treatment Publishing DTD v0 20100105//EN" "tax-treatment-NSO.dtd">
<tp:taxon-treatment xmlns:tp="http://www.plazi.org/taxpub"><tp:treatment-meta><kwd-group><label>Taxon classification</label><kwd><named-content content-type="kingdom">Animalia</named-content></kwd><kwd><named-content content-type="order">Hymenoptera</named-content></kwd><kwd><named-content content-type="family">Leucospidae</named-content></kwd></kwd-group><mixed-citation publication-type="journal"><person-group><name><surname>Ye</surname><given-names>Xin-hai</given-names></name><name><surname>van Achterberg</surname><given-names>Cornelis</given-names></name><name><surname>Yue</surname><given-names>Qi</given-names></name><name><surname>Xu</surname><given-names>Zai-fu</given-names></name></person-group><article-title>Review of the Chinese <tp:taxon-name><tp:taxon-name-part taxon-name-part-type="family">Leucospidae</tp:taxon-name-part></tp:taxon-name> (<tp:taxon-name><tp:taxon-name-part taxon-name-part-type="order">Hymenoptera</tp:taxon-name-part></tp:taxon-name>, <tp:taxon-name><tp:taxon-name-part taxon-name-part-type="superfamily">Chalcidoidea</tp:taxon-name-part></tp:taxon-name>)</article-title><source>Zookeys</source><day>2</day><month>2</month><year>2017</year><volume>2017</volume><issue>651</issue><fpage>107</fpage><lpage>157</lpage><pub-id pub-id-type="doi">10.3897/zookeys.651.11235</pub-id></mixed-citation></tp:treatment-meta><tp:nomenclature><tp:taxon-name>
              <tp:taxon-name-part taxon-name-part-type="genus">Leucospis</tp:taxon-name-part>
              <tp:taxon-name-part taxon-name-part-type="species">gigas</tp:taxon-name-part>
            </tp:taxon-name><tp:taxon-authority>Fabricius, 1793</tp:taxon-authority><xref ref-type="fig" rid="F21">Figs 84–85</xref><xref ref-type="fig" rid="F22">, 86–87</xref><!--PageBreak--><tp:nomenclature-citation-list><tp:nomenclature-citation><tp:taxon-name>
                  <tp:taxon-name-part taxon-name-part-type="genus">Leucospis</tp:taxon-name-part> <tp:taxon-name-part taxon-name-part-type="species">gigas</tp:taxon-name-part></tp:taxon-name><comment>Fabricius, 1793: 245; <xref ref-type="bibr" rid="B39">Nikols’kaya 1960</xref>: 15; <xref ref-type="bibr" rid="B3">Bouček 1974a</xref>: 149; <xref rid="B5" ref-type="bibr">Bouček and Narendran 1981</xref>: 5; <xref ref-type="bibr" rid="B37">Narendran 1986</xref>: 44; <xref ref-type="bibr" rid="B28">Madl 1989</xref>: 200; <xref ref-type="bibr" rid="B29">Madl 1990</xref>: 83; <!--PageBreak-->2015: 665; <xref ref-type="bibr" rid="B2">Baur and Amiet 2000</xref>: 367; <xref ref-type="bibr" rid="B53">Yildirim et al. 2002</xref>: 1187; <xref ref-type="bibr" rid="B26">Lotfalizadeh and Fakhrzadeh 2012</xref>: 53; <xref ref-type="bibr" rid="B30">Madl 2014</xref>: 796; <xref ref-type="bibr" rid="B34">Madl and Schwarz 2014</xref>: 1573.</comment></tp:nomenclature-citation></tp:nomenclature-citation-list></tp:nomenclature><tp:treatment-sec sec-type="type material" id="SECID0EDZBI"><title>Type material.</title><p>Lectotype, ♀ (<named-content xmlns:xlink="http://www.w3.org/1999/xlink" content-type="dwc:institutional_code" xlink:type="simple">ZMUC</named-content>), “FRANCE”, “<italic><tp:taxon-name><tp:taxon-name-part taxon-name-part-type="genus">Leucospis</tp:taxon-name-part> <tp:taxon-name-part taxon-name-part-type="species">gigas</tp:taxon-name-part></tp:taxon-name></italic> Fabricius”, “Z. Bouček det., 1972”, ZMUC00242019, designated by <xref ref-type="bibr" rid="B3">Bouček (1974a)</xref>.</p><!--PageBreak--></tp:treatment-sec><tp:treatment-sec sec-type="diagnosis" id="SECID0EB1BI"><title>Diagnosis.</title><p>Body mainly black (Figs <xref ref-type="fig" rid="F21">84</xref>, <xref ref-type="fig" rid="F21">85</xref>), with exception of antenna scape yellow, frontovertex with two yellow spots (Fig. <xref ref-type="fig" rid="F22">86</xref>), pronotum yellow with black transverse band medially (Fig. <xref ref-type="fig" rid="F22">86</xref>), mesoscutum with a pair of elongate yellow patches laterally, and a pair of yellow spots submedially (Fig. <xref ref-type="fig" rid="F21">85</xref>), mesoscutellum with yellow U-shaped mark posteriorly, metapleuron yellow (Fig. <xref ref-type="fig" rid="F21">85</xref>), wings brownish, hind coxa yellow baso-dorsally (Fig. <xref ref-type="fig" rid="F21">84</xref>), hind femur yellow with quadrate black mark ventrally (Figs <xref ref-type="fig" rid="F21">84</xref>, <xref ref-type="fig" rid="F22">87</xref>), T1 with a pair of broad quadrangular yellow marks laterad of ovipositorial furrow (Figs <xref ref-type="fig" rid="F21">84</xref>, <xref ref-type="fig" rid="F21">85</xref>); clypeus strongly produced ventrally; flagellum slender, <abbrev xmlns:xlink="http://www.w3.org/1999/xlink" xlink:title="flagellomeres 2" id="ABBRID0ET2BI" xlink:type="simple">F2</abbrev>–F4 distinct longer than broad; dorsellum bidentate posteriorly; pronotum with distinct premarginal carina; hind femur with seven teeth ventrally, basal tooth short, second and third teeth acute apically, fourth teeth rather obtuse apically (Fig. <xref ref-type="fig" rid="F22">87</xref>); T1 with ovipositorial furrow (Fig. <xref ref-type="fig" rid="F21">85</xref>); ovipositor sheath nearly reaching anterior margin of T1 (Figs <xref ref-type="fig" rid="F21">84</xref>, <xref ref-type="fig" rid="F21">85</xref>).</p><p>
              <italic>Male</italic>. Not available for this study.</p><fig id="F21" position="float" orientation="portrait"><label>Figures 84, 85.</label><caption><p>
          <italic><tp:taxon-name><tp:taxon-name-part taxon-name-part-type="genus">Leucospis</tp:taxon-name-part> <tp:taxon-name-part taxon-name-part-type="species">gigas</tp:taxon-name-part></tp:taxon-name></italic> Fabricius, ♀, lectotype. <bold>84</bold> Habitus lateral <bold>85</bold> habitus dorsal (courtesy of Dr. Lars Vilhelmsen, <named-content xmlns:xlink="http://www.w3.org/1999/xlink" xlink:type="simple" content-type="institution" xlink:href="http://grbio.org/institution/natural-history-museum" id="NCID0EC4BI">Natural History Museum</named-content> of Denmark).</p></caption><graphic xmlns:xlink="http://www.w3.org/1999/xlink" xlink:href="zookeys-651-107-g021.jpg" position="float" orientation="portrait" xlink:type="simple" id="oo_120983.jpg"/></fig><fig id="F22" position="float" orientation="portrait"><label>Figures 86, 87.</label><caption><p>
          <italic><tp:taxon-name><tp:taxon-name-part taxon-name-part-type="genus">Leucospis</tp:taxon-name-part> <tp:taxon-name-part taxon-name-part-type="species">gigas</tp:taxon-name-part></tp:taxon-name></italic> Fabricius, ♀, lectotype. <bold>86</bold> Habitus frontal <bold>87</bold> legs (courtesy of Dr. Lars Vilhelmsen, <named-content xmlns:xlink="http://www.w3.org/1999/xlink" xlink:type="simple" content-type="institution" xlink:href="http://grbio.org/institution/natural-history-museum" id="NCID0EE5BI">Natural History Museum</named-content> of Denmark).</p></caption><graphic xmlns:xlink="http://www.w3.org/1999/xlink" xlink:href="zookeys-651-107-g022.jpg" position="float" orientation="portrait" xlink:type="simple" id="oo_120984.jpg"/></fig></tp:treatment-sec><tp:treatment-sec sec-type="biology" id="SECID0EP5BI"><title>Biology.</title><p>Parasitoids of <tp:taxon-name><tp:taxon-name-part taxon-name-part-type="family">Megachilidae</tp:taxon-name-part></tp:taxon-name> and <tp:taxon-name><tp:taxon-name-part taxon-name-part-type="family">Vespidae</tp:taxon-name-part></tp:taxon-name> (<tp:taxon-name><tp:taxon-name-part taxon-name-part-type="order">Hymenoptera</tp:taxon-name-part></tp:taxon-name>) (<xref ref-type="bibr" rid="B3">Bouček 1974a</xref>; <xref ref-type="bibr" rid="B2">Baur and Amiet 2000</xref>; <xref ref-type="bibr" rid="B27">Luo and Liu 2009</xref>; <xref ref-type="bibr" rid="B34">Madl and Schwarz 2014</xref>). <xref ref-type="bibr" rid="B27">Luo and Liu (2009)</xref> gave a detailed report on its life history and oviposition behaviour on its host <italic><tp:taxon-name><tp:taxon-name-part taxon-name-part-type="genus">Megachile</tp:taxon-name-part> <tp:taxon-name-part taxon-name-part-type="species">desertorum</tp:taxon-name-part></tp:taxon-name></italic>. In China collected in June.</p></tp:treatment-sec><tp:treatment-sec sec-type="distribution" id="SECID0EDACI"><title>Distribution.</title><p>China (Beijing, Inner Mongolia) (<xref ref-type="bibr" rid="B27">Luo and Liu 2009</xref>). Afghanistan, Albania, Algeria, Armenia, Austria, Bosnia-Hercegovina, Croatia, Egypt, France, Germany, Gibraltar, Greece, Hungary, India Iran, Israel, Italy, Jordan, Kazakhstan, Kyrgyzstan, Lebanon, Libya, Macedonia, Malta, Montenegro, Morocco, Pakistan, Romania, Russia, Slovakia, Slovenia, Spain, Switzerland, Syria, Tajikistan, Tunisia, Turkey, Turkmenistan, Ukraine, Uzbekistan (<xref ref-type="bibr" rid="B3">Bouček 1974a</xref>; <xref ref-type="bibr" rid="B37">Narendran 1986</xref>; <xref ref-type="bibr" rid="B28">Madl 1989</xref>, <xref ref-type="bibr" rid="B29">1990</xref>, <xref ref-type="bibr" rid="B30">2014</xref>; <xref ref-type="bibr" rid="B2">Baur and Amiet 2000</xref>; <xref ref-type="bibr" rid="B53">Yildirim et al. 2002</xref>; <xref ref-type="bibr" rid="B32">Madl and Klimsa 2013</xref>; <xref ref-type="bibr" rid="B34">Madl and Schwarz 2014</xref>).</p><!--PageBreak--></tp:treatment-sec><ref-list><ref id="B39"><mixed-citation xmlns:xlink="http://www.w3.org/1999/xlink" xlink:type="simple">
          <person-group><name name-style="western"><surname>Nikols’kaya</surname><given-names>MN</given-names></name></person-group> (<year>1960</year>) <article-title><tp:taxon-name><tp:taxon-name-part taxon-name-part-type="family">Chalcididae</tp:taxon-name-part></tp:taxon-name> and <tp:taxon-name><tp:taxon-name-part taxon-name-part-type="family">Leucospidae</tp:taxon-name-part></tp:taxon-name> in Central Asia (<tp:taxon-name><tp:taxon-name-part taxon-name-part-type="order">Hymenoptera</tp:taxon-name-part></tp:taxon-name>, <tp:taxon-name><tp:taxon-name-part taxon-name-part-type="superfamily">Chalcidoidea</tp:taxon-name-part></tp:taxon-name>).</article-title> <source>Trudy Zoologicheskogo Instituta Akademiya Nauk SSR</source> <volume>27</volume>: <fpage>220</fpage>–<lpage>247</lpage>.</mixed-citation></ref><ref id="B3"><mixed-citation xmlns:xlink="http://www.w3.org/1999/xlink" xlink:type="simple">
          <person-group><name name-style="western"><surname>Bouček</surname><given-names>Z</given-names></name></person-group> (<year>1974a</year>) <article-title>A revision of the <tp:taxon-name><tp:taxon-name-part taxon-name-part-type="family">Leucospidae</tp:taxon-name-part></tp:taxon-name> (<tp:taxon-name><tp:taxon-name-part taxon-name-part-type="order">Hymenoptera</tp:taxon-name-part></tp:taxon-name>: <tp:taxon-name><tp:taxon-name-part taxon-name-part-type="superfamily">Chalcidoidea</tp:taxon-name-part></tp:taxon-name>) of the world.</article-title> <source>Bulletin of the British Museum (Natural History) Entomology, Supplement</source> <volume>23</volume>: <fpage>1</fpage>–<lpage>241</lpage>.</mixed-citation></ref><ref id="B5"><mixed-citation xmlns:xlink="http://www.w3.org/1999/xlink" xlink:type="simple">
          <person-group><name name-style="western"><surname>Bouček</surname><given-names>Z</given-names></name><name name-style="western"><surname>Narendarn</surname><given-names>TC</given-names></name></person-group> (<year>1981</year>) <article-title>The <italic><tp:taxon-name><tp:taxon-name-part taxon-name-part-type="genus">Leucospis</tp:taxon-name-part></tp:taxon-name></italic> species of India and adjacent countries (<tp:taxon-name><tp:taxon-name-part taxon-name-part-type="order">Hymenoptera</tp:taxon-name-part></tp:taxon-name>: <tp:taxon-name><tp:taxon-name-part taxon-name-part-type="family">Leucospidae</tp:taxon-name-part></tp:taxon-name>).</article-title> <source>Oriental Insects</source> <volume>15</volume>: <fpage>1</fpage>–<lpage>15</lpage>. <ext-link xlink:type="simple" ext-link-type="doi" xlink:href="10.1080/00305316.1981.10434466">https://doi.org/10.1080/00305316.1981.10434466</ext-link></mixed-citation></ref><ref id="B37"><mixed-citation xmlns:xlink="http://www.w3.org/1999/xlink" xlink:type="simple">
          <person-group><name name-style="western"><surname>Narendran</surname><given-names>TC</given-names></name></person-group> (<year>1986</year>) <article-title>Family <tp:taxon-name><tp:taxon-name-part taxon-name-part-type="family">Leucospidae</tp:taxon-name-part></tp:taxon-name>.</article-title> In: <person-group><name name-style="western"><surname>Subba</surname><given-names>Rao BR</given-names></name><name name-style="western"><surname>Hayat</surname><given-names>M</given-names></name></person-group> (<role>Eds</role>) <issue-title>The Chalcidoidea (Insecta: Hymenoptera) of India and the adjacent countries Part II. A Catalogue of Chalcidoidea of India and the adjacent countries.</issue-title> <source>Oriental Insects</source> <volume>20</volume>: <fpage>43</fpage>–<lpage>45</lpage>. <ext-link xlink:type="simple" ext-link-type="doi" xlink:href="10.1080/00305316.1986.10433717">https://doi.org/10.1080/00305316.1986.10433717</ext-link></mixed-citation></ref><ref id="B28"><mixed-citation xmlns:xlink="http://www.w3.org/1999/xlink" xlink:type="simple">
          <person-group><name name-style="western"><surname>Madl</surname><given-names>M</given-names></name></person-group> (<year>1989</year>) <article-title>Zur Kenntnis der paläarktischen <italic><tp:taxon-name><tp:taxon-name-part taxon-name-part-type="genus">Leucospis</tp:taxon-name-part></tp:taxon-name></italic>-Arten unter besonderer Berücksichtigung der Fauna Österreichs (<tp:taxon-name><tp:taxon-name-part taxon-name-part-type="order">Hymenoptera</tp:taxon-name-part></tp:taxon-name>, <tp:taxon-name><tp:taxon-name-part taxon-name-part-type="superfamily">Chalcidoidea</tp:taxon-name-part></tp:taxon-name>, <tp:taxon-name><tp:taxon-name-part taxon-name-part-type="family">Leucospidae</tp:taxon-name-part></tp:taxon-name>).</article-title> <source>Entomofauna</source> <volume>10</volume>(<issue>12</issue>): <fpage>197</fpage>–<lpage>201</lpage>.</mixed-citation></ref><ref id="B29"><mixed-citation xmlns:xlink="http://www.w3.org/1999/xlink" xlink:type="simple">
          <person-group><name name-style="western"><surname>Madl</surname><given-names>M</given-names></name></person-group> (<year>1990</year>) <article-title>Beitrag zur Kenntnis der paläarktischen <italic><tp:taxon-name><tp:taxon-name-part taxon-name-part-type="genus">Leucospis</tp:taxon-name-part></tp:taxon-name></italic>-Arten unter besonderer Berücksichtigung der Fauna Österreichs (<tp:taxon-name><tp:taxon-name-part taxon-name-part-type="order">Hymenoptera</tp:taxon-name-part></tp:taxon-name>, <tp:taxon-name><tp:taxon-name-part taxon-name-part-type="superfamily">Chalcidoidea</tp:taxon-name-part></tp:taxon-name>, <tp:taxon-name><tp:taxon-name-part taxon-name-part-type="family">Leucospidae</tp:taxon-name-part></tp:taxon-name>).</article-title> <source>Linzer biologische Beiträge</source> <volume>22</volume>(<issue>1</issue>): <fpage>81</fpage>–<lpage>87</lpage>.</mixed-citation></ref><ref id="B2"><mixed-citation xmlns:xlink="http://www.w3.org/1999/xlink" xlink:type="simple">
          <person-group><name name-style="western"><surname>Baur</surname><given-names>H</given-names></name><name name-style="western"><surname>Amiet</surname><given-names>F</given-names></name></person-group> (<year>2000</year>) <article-title>The <tp:taxon-name><tp:taxon-name-part taxon-name-part-type="family">Leucospidae</tp:taxon-name-part></tp:taxon-name> (<tp:taxon-name><tp:taxon-name-part taxon-name-part-type="order">Hymenoptera</tp:taxon-name-part></tp:taxon-name>: <tp:taxon-name><tp:taxon-name-part taxon-name-part-type="superfamily">Chalcidoidea</tp:taxon-name-part></tp:taxon-name>) of Switzerland, with a key and data on the European species.</article-title> <source>Revue Suisse de Zoologie</source> <volume>107</volume>(<issue>2</issue>): <fpage>359</fpage>–<lpage>388</lpage>. <ext-link xlink:type="simple" ext-link-type="doi" xlink:href="10.5962/bhl.part.80135">https://doi.org/10.5962/bhl.part.80135</ext-link></mixed-citation></ref><ref id="B53"><mixed-citation xmlns:xlink="http://www.w3.org/1999/xlink" xlink:type="simple">
          <person-group><name name-style="western"><surname>Yildirim</surname><given-names>E</given-names></name><name name-style="western"><surname>Calmasur</surname><given-names>O</given-names></name><name name-style="western"><surname>Madl</surname><given-names>M</given-names></name></person-group> (<year>2002</year>) <article-title><tp:taxon-name><tp:taxon-name-part taxon-name-part-type="family">Leucospidae</tp:taxon-name-part></tp:taxon-name> of Turkey (<tp:taxon-name><tp:taxon-name-part taxon-name-part-type="order">Hymenoptera</tp:taxon-name-part></tp:taxon-name>, <tp:taxon-name><tp:taxon-name-part taxon-name-part-type="superfamily">Chalcidoidea</tp:taxon-name-part></tp:taxon-name>).</article-title> <source>Linzer biologische Beiträge</source> <volume>34</volume>(<issue>2</issue>): <fpage>1185</fpage>–<lpage>1189</lpage>.</mixed-citation></ref><ref id="B26"><mixed-citation xmlns:xlink="http://www.w3.org/1999/xlink" xlink:type="simple">
          <person-group><name name-style="western"><surname>Lotfalizadeh</surname><given-names>H</given-names></name><name name-style="western"><surname>Fakhrzadeh</surname><given-names>N</given-names></name></person-group> (<year>2012</year>) <article-title>A short review of the family <tp:taxon-name><tp:taxon-name-part taxon-name-part-type="family">Leucospidae</tp:taxon-name-part></tp:taxon-name> (Hym.: <tp:taxon-name><tp:taxon-name-part taxon-name-part-type="superfamily">Chalcidoidea</tp:taxon-name-part></tp:taxon-name>) in Iran.</article-title> <source>Biharean Biologist</source> <volume>6</volume>(<issue>1</issue>): <fpage>51</fpage>–<lpage>54</lpage>.</mixed-citation></ref><ref id="B30"><mixed-citation xmlns:xlink="http://www.w3.org/1999/xlink" xlink:type="simple">
          <person-group><name name-style="western"><surname>Madl</surname><given-names>M</given-names></name></person-group> (<year>2014</year>) <article-title>New records of the family <tp:taxon-name><tp:taxon-name-part taxon-name-part-type="family">Leucospidae</tp:taxon-name-part></tp:taxon-name> (<tp:taxon-name><tp:taxon-name-part taxon-name-part-type="order">Hymenoptera</tp:taxon-name-part></tp:taxon-name>, <tp:taxon-name><tp:taxon-name-part taxon-name-part-type="superfamily">Chalcidoidea</tp:taxon-name-part></tp:taxon-name>) from Kazakhstan.</article-title> <source>Linzer biologische Beiträge</source> <volume>46</volume>(<issue>1</issue>): <fpage>795</fpage>–<lpage>797</lpage>.</mixed-citation></ref><ref id="B34"><mixed-citation xmlns:xlink="http://www.w3.org/1999/xlink" xlink:type="simple">
          <person-group><name name-style="western"><surname>Madl</surname><given-names>M</given-names></name><name name-style="western"><surname>Schwarz</surname><given-names>M</given-names></name></person-group> (<year>2014</year>) <article-title>Notes on Palaearctic species of the family <tp:taxon-name><tp:taxon-name-part taxon-name-part-type="family">Leucospidae</tp:taxon-name-part></tp:taxon-name> (<tp:taxon-name><tp:taxon-name-part taxon-name-part-type="order">Hymenoptera</tp:taxon-name-part></tp:taxon-name>, <tp:taxon-name><tp:taxon-name-part taxon-name-part-type="superfamily">Chalcidoidea</tp:taxon-name-part></tp:taxon-name>), with new records from North Africa and Middle East.</article-title> <source>Linzer biologische Beiträge</source> <volume>46</volume>(<issue>2</issue>): <fpage>1569</fpage>–<lpage>1580</lpage>.</mixed-citation></ref><ref id="B27"><mixed-citation xmlns:xlink="http://www.w3.org/1999/xlink" xlink:type="simple">
          <person-group><name name-style="western"><surname>Luo</surname><given-names>JF</given-names></name><name name-style="western"><surname>Liu</surname><given-names>Q</given-names></name></person-group> (<year>2009</year>) <article-title>Life history and oviposition behavior of <italic><tp:taxon-name><tp:taxon-name-part taxon-name-part-type="genus">Leucospis</tp:taxon-name-part> <tp:taxon-name-part taxon-name-part-type="species">gigas</tp:taxon-name-part></tp:taxon-name></italic>.</article-title> <source>Chinese Bulletin of Entomology</source> <volume>46</volume>(<issue>1</issue>): <fpage>77</fpage>–<lpage>81</lpage>. [In Chinese]</mixed-citation></ref><ref id="B32"><mixed-citation xmlns:xlink="http://www.w3.org/1999/xlink" xlink:type="simple">
          <person-group><name name-style="western"><surname>Madl</surname><given-names>M</given-names></name><name name-style="western"><surname>Klimsa</surname><given-names>E</given-names></name></person-group> (<year>2013</year>) An aberrant colour form of <italic><tp:taxon-name><tp:taxon-name-part taxon-name-part-type="genus">Leucospis</tp:taxon-name-part> <tp:taxon-name-part taxon-name-part-type="species">gigas</tp:taxon-name-part></tp:taxon-name></italic> (Fabricius, 1793) (<tp:taxon-name><tp:taxon-name-part taxon-name-part-type="order">Hymenoptera</tp:taxon-name-part></tp:taxon-name>: <tp:taxon-name><tp:taxon-name-part taxon-name-part-type="superfamily">Chalcidoidea</tp:taxon-name-part></tp:taxon-name>: <tp:taxon-name><tp:taxon-name-part taxon-name-part-type="family">Leucospidae</tp:taxon-name-part></tp:taxon-name>) from Turkey. Zeitschrift der Arbeitsgemeinschaft Österreichischer Entomologen 65: 122.</mixed-citation></ref></ref-list></tp:taxon-treatment>
