# Supplementary material for: Review of the Chinese Leucospidae (Hymenoptera, Chalcidoidea)
Source: Zookeys. 2017 Feb 2;(651):107–57. doi: 10.3897/zookeys.651.11235 (PMC5345359; doi:10.3897/zookeys.651.11235)
Supplement: XML Treatment for Leucospis histrio [file zookeys.651.11235-treatment10.xml]

<!DOCTYPE tp:taxon-treatment
  PUBLIC "-//TaxonX//DTD Taxonomic Treatment Publishing DTD v0 20100105//EN" "tax-treatment-NSO.dtd">
<tp:taxon-treatment xmlns:tp="http://www.plazi.org/taxpub"><tp:treatment-meta><kwd-group><label>Taxon classification</label><kwd><named-content content-type="kingdom">Animalia</named-content></kwd><kwd><named-content content-type="order">Hymenoptera</named-content></kwd><kwd><named-content content-type="family">Leucospidae</named-content></kwd></kwd-group><mixed-citation publication-type="journal"><person-group><name><surname>Ye</surname><given-names>Xin-hai</given-names></name><name><surname>van Achterberg</surname><given-names>Cornelis</given-names></name><name><surname>Yue</surname><given-names>Qi</given-names></name><name><surname>Xu</surname><given-names>Zai-fu</given-names></name></person-group><article-title>Review of the Chinese <tp:taxon-name><tp:taxon-name-part taxon-name-part-type="family">Leucospidae</tp:taxon-name-part></tp:taxon-name> (<tp:taxon-name><tp:taxon-name-part taxon-name-part-type="order">Hymenoptera</tp:taxon-name-part></tp:taxon-name>, <tp:taxon-name><tp:taxon-name-part taxon-name-part-type="superfamily">Chalcidoidea</tp:taxon-name-part></tp:taxon-name>)</article-title><source>Zookeys</source><day>2</day><month>2</month><year>2017</year><volume>2017</volume><issue>651</issue><fpage>107</fpage><lpage>157</lpage><pub-id pub-id-type="doi">10.3897/zookeys.651.11235</pub-id></mixed-citation></tp:treatment-meta><tp:nomenclature><tp:taxon-name>
              <tp:taxon-name-part taxon-name-part-type="genus">Leucospis</tp:taxon-name-part>
              <tp:taxon-name-part taxon-name-part-type="species">histrio</tp:taxon-name-part>
            </tp:taxon-name><tp:taxon-authority>Maindron, 1878</tp:taxon-authority><xref ref-type="fig" rid="F23">Figs 88</xref><xref ref-type="fig" rid="F24">, 89–95</xref><xref ref-type="fig" rid="F25">, 96–97</xref><tp:nomenclature-citation-list><tp:nomenclature-citation><tp:taxon-name>
                  <tp:taxon-name-part taxon-name-part-type="genus">Leucospis</tp:taxon-name-part> <tp:taxon-name-part taxon-name-part-type="species">histrio</tp:taxon-name-part></tp:taxon-name><comment>Maindron, 1878: cxxx; <xref ref-type="bibr" rid="B3">Bouček 1974a</xref>: 164; <xref rid="B5" ref-type="bibr">Bouček and Narendran 1981</xref>: 7; <xref ref-type="bibr" rid="B37">Narendran 1986</xref>: 44.</comment></tp:nomenclature-citation><tp:nomenclature-citation><tp:taxon-name>
                  <tp:taxon-name-part taxon-name-part-type="genus">Leucospis</tp:taxon-name-part> <tp:taxon-name-part taxon-name-part-type="species">ornatifrons</tp:taxon-name-part></tp:taxon-name><comment>Weld, 1922: 22. Syn. by <xref ref-type="bibr" rid="B3">Bouček (1974a)</xref>.</comment></tp:nomenclature-citation></tp:nomenclature-citation-list></tp:nomenclature><tp:treatment-sec sec-type="type material" id="SECID0ENECI"><title>Type material.</title><p>Holotype of <italic><tp:taxon-name><tp:taxon-name-part taxon-name-part-type="genus">Leucospis</tp:taxon-name-part> <tp:taxon-name-part taxon-name-part-type="species">ornatifrons</tp:taxon-name-part></tp:taxon-name></italic>, ♀ (<named-content xmlns:xlink="http://www.w3.org/1999/xlink" content-type="dwc:institutional_code" xlink:type="simple">USNM</named-content>), “[PHILIPPINES], Manila”, “Type No. 24386, U.S.N.M.”, USNMENT01197921. <bold>Additional material.</bold> 1♀, CHINA, Guangdong, Fogang, Guangyinshan Provincial Natural Reserve, 15–16.IX.2007, Zai-fu Xu, No. 2016000036 (<abbrev xmlns:xlink="http://www.w3.org/1999/xlink" content-type="collection" xlink:title="Hymenoptera Collection, South China Agricultural University, Guangzhou, China" id="ABBRID0EIFCI" xlink:type="simple">SCAU</abbrev>); 1♀, CHINA, Guangdong, Xiangtoushan National Nature Reserve, 4.VI.2016, Qi Yue, No. 2016000137 (<abbrev xmlns:xlink="http://www.w3.org/1999/xlink" content-type="collection" xlink:title="Hymenoptera Collection, South China Agricultural University, Guangzhou, China" id="ABBRID0EUFCI" xlink:type="simple">SCAU</abbrev>); 1♀, CHINA, Hainan, Bawangling National Nature Reserve, 21–22.X.2007, Jie-min Yao, No. 2016000041 (<abbrev xmlns:xlink="http://www.w3.org/1999/xlink" content-type="collection" xlink:title="Hymenoptera Collection, South China Agricultural University, Guangzhou, China" id="ABBRID0EZFCI" xlink:type="simple">SCAU</abbrev>).</p></tp:treatment-sec><tp:treatment-sec sec-type="diagnosis" id="SECID0E5FCI"><title>Diagnosis.</title><p>Body mainly black with yellow pattern (Fig. <xref ref-type="fig" rid="F23">88</xref>), antennal scape partly yellow ventrally (Figs <xref ref-type="fig" rid="F24">89</xref>, <xref ref-type="fig" rid="F24">93</xref>), frontovertex with two yellow spots (Figs <xref ref-type="fig" rid="F24">89</xref>, <xref ref-type="fig" rid="F24">93</xref>), wings brownish, hind coxa with yellow patch baso-dorsally (Figs <xref ref-type="fig" rid="F23">88</xref>, <xref ref-type="fig" rid="F24">91</xref>), hind femur with yellow mark from base crossing to entire dorsal border and an obscure pale yellow stripe subventrally (Figs <xref ref-type="fig" rid="F23">88</xref>, <xref ref-type="fig" rid="F24">95</xref>), epipygium with a pair of slender longitudinal yellow stripes laterally (Figs <xref ref-type="fig" rid="F23">88</xref>, <xref ref-type="fig" rid="F24">92</xref>); hind femur with seven teeth ventrally, basal tooth short, second and third teeth acute apically, fourth teeth rather obtuse apically (Fig. <xref ref-type="fig" rid="F24">95</xref>); T1 with ovipositorial furrow (Fig. <xref ref-type="fig" rid="F24">92</xref>); ovipositor sheath long, at least reaching dorsellum (Fig. <xref ref-type="fig" rid="F24">92</xref>).</p></tp:treatment-sec><tp:treatment-sec sec-type="redescription" id="SECID0E3HCI"><title>Redescription.</title><p>
              <italic>Female</italic>. Body length 8.5–9.5 mm. OOL= 1.3 POD; POL= 2.8 POD; MS= 2.1 POD.</p><p>
              <italic>Head</italic>. Coarsely and densely punctate (Figs <xref ref-type="fig" rid="F24">93</xref>, <xref ref-type="fig" rid="F24">94</xref>). Frons, lower face and clypeus with dense and short pubescence. Clypeus slightly produced ventrally. <abbrev xmlns:xlink="http://www.w3.org/1999/xlink" xlink:title="flagellomeres 2" id="ABBRID0EUICI" xlink:type="simple">F2</abbrev>–F5 each distinctly longer than broad (Fig. <xref ref-type="fig" rid="F24">89</xref>).</p><p>
              <italic>Mesosoma</italic>. Pronotum, mesoscutum, mesoscutellum, dorsellum, mesopleuron, metapleuron, and propodeum with dense, moderate-sized punctures, and medium-sized pubescence (Figs <xref ref-type="fig" rid="F23">88</xref>, <xref ref-type="fig" rid="F24">90</xref>, <xref ref-type="fig" rid="F24">92</xref>). Pronotum with distinct premarginal carina. Dorsellum rounded posteriorly (Fig. <xref ref-type="fig" rid="F24">92</xref>). Hind coxa finely and densely punctate, with short pubescence, with obvious impunctate band (Fig. <xref ref-type="fig" rid="F24">91</xref>). Hind femur finely and densely punctate, with short pubescence; with seven tooth ventrally (including three long distinct slender teeth); basal tooth short, second and third teeth acute apically, fourth teeth rather obtuse apically (Fig. <xref ref-type="fig" rid="F24">95</xref>). Hind tibia produced into a spine ventro-apically (Fig. <xref ref-type="fig" rid="F24">95</xref>).</p><p>
              <italic>Metasoma</italic>. Metasoma with dense and moderate-sized punctures and short pubescence (Fig. <xref ref-type="fig" rid="F24">92</xref>). T1 narrower than T4 or T5 in dorsal view (Fig. <xref ref-type="fig" rid="F24">92</xref>). T1 with double ovipositorial furrow, subdivided by coarsely punctate ridge (Fig. <xref ref-type="fig" rid="F24">92</xref>). Ovipositor sheath long, at least reaching dorsellum (Fig. <xref ref-type="fig" rid="F24">92</xref>).</p><p>
              <italic>Colouration</italic>. Head predominantly black, with two elongate yellow spots on frontovertex (Figs <xref ref-type="fig" rid="F23">88</xref>, <xref ref-type="fig" rid="F24">93</xref>, <xref ref-type="fig" rid="F24">94</xref>). Antenna black, with scape partly yellow ventrally (Figs <xref ref-type="fig" rid="F24">89</xref>, <xref ref-type="fig" rid="F24">93</xref>). Pronotum black, with two yellow transverse stripes; anterior stripe is similar to and shorter than posterior one (Fig. <xref ref-type="fig" rid="F24">90</xref>). Mesoscutum black, with a pair of elongate yellow patches laterally, and without small rounded obscure pale yellow spots sublaterally (Fig. <xref ref-type="fig" rid="F24">90</xref>). Mesoscutellum black, with a curved yellow stripe posteriorly (Fig. <xref ref-type="fig" rid="F24">90</xref>). Dorsellum and mesopleuron black. Metapleuron black, with a yellow patch. Wings brownish. Fore and mid legs mostly black, with exception of yellowish brown tarsi, and connection between tibia and tarsi yellow. Hind coxa black, with yellow patch baso-dorsally (Fig. <xref ref-type="fig" rid="F24">91</xref>). Hind femur black, with yellow mark from base crossing to entire dorsal border, and an obscure pale yellow stripe subventrally; hind tibia blackish grown; hind tarsi brown (Fig. <xref ref-type="fig" rid="F24">95</xref>). T1 black, with two elongate longitudinal yellow marks laterad of ovipositorial furrow (Fig. <xref ref-type="fig" rid="F24">92</xref>); T2, T3 and T6 entirely black; T4 black, with yellow transverse band anteriorly; T5 black, with yellow transverse band posteriorly; epipygium with a pair of slender longitudinal yellow stripes laterally (Fig. <xref ref-type="fig" rid="F24">92</xref>).</p><p>
              <italic>Male</italic>. Not available for this study.</p><fig id="F23" position="float" orientation="portrait"><label>Figure 88.</label><caption><p>
          <italic><tp:taxon-name><tp:taxon-name-part taxon-name-part-type="genus">Leucospis</tp:taxon-name-part> <tp:taxon-name-part taxon-name-part-type="species">histrio</tp:taxon-name-part></tp:taxon-name></italic> Maindron, ♀ from Guangdong, Guangyinshan, habitus lateral.</p></caption><graphic xmlns:xlink="http://www.w3.org/1999/xlink" xlink:href="zookeys-651-107-g023.jpg" position="float" orientation="portrait" xlink:type="simple" id="oo_120986.jpg"/></fig><fig id="F24" position="float" orientation="portrait"><label>Figures 89–95.</label><caption><p>
          <italic><tp:taxon-name><tp:taxon-name-part taxon-name-part-type="genus">Leucospis</tp:taxon-name-part> <tp:taxon-name-part taxon-name-part-type="species">histrio</tp:taxon-name-part></tp:taxon-name></italic> Maindron, ♀ from Guangdong, Guangyinshan. <bold>89</bold> Antenna <bold>90</bold> mesosoma dorsal <bold>91</bold> hind coxa <bold>92</bold> metasoma dorsal <bold>93</bold> head frontal <bold>94</bold> head dorsal <bold>95</bold> hind femur and tibia.</p></caption><graphic xmlns:xlink="http://www.w3.org/1999/xlink" xlink:href="zookeys-651-107-g024.jpg" position="float" orientation="portrait" xlink:type="simple" id="oo_120988.jpg"/></fig><fig id="F25" position="float" orientation="portrait"><label>Figures 96, 97.</label><caption><p>Female <italic><tp:taxon-name><tp:taxon-name-part taxon-name-part-type="genus">Leucospis</tp:taxon-name-part> <tp:taxon-name-part taxon-name-part-type="species">histrio</tp:taxon-name-part></tp:taxon-name></italic> Maindron searching on timber of wooden shed in Guangdong, Xiangtoushan (courtesy of Mr. Wei Dong).</p></caption><graphic xmlns:xlink="http://www.w3.org/1999/xlink" xlink:href="zookeys-651-107-g025.jpg" position="float" orientation="portrait" xlink:type="simple" id="oo_120991.jpg"/></fig></tp:treatment-sec><tp:treatment-sec sec-type="variation" id="SECID0E5OCI"><title>Variation.</title><p>One female from Xiangtoushan has some different colour patterns: mesoscutum with a pair of short yellow stripes laterally, and a pair of small rounded obscure pale yellow spots submedially; dorsellum mostly black, with a pair of pale yellow spots. Holotype of <italic><tp:taxon-name><tp:taxon-name-part taxon-name-part-type="genus">Leucospis</tp:taxon-name-part> <tp:taxon-name-part taxon-name-part-type="species">ornatifrons</tp:taxon-name-part></tp:taxon-name></italic> has a yellow patch on mesopleuron.</p></tp:treatment-sec><tp:treatment-sec sec-type="biology" id="SECID0EPPCI"><title>Biology.</title><p>Parasitoids of <tp:taxon-name><tp:taxon-name-part taxon-name-part-type="family">Megachilidae</tp:taxon-name-part></tp:taxon-name> and <tp:taxon-name><tp:taxon-name-part taxon-name-part-type="family">Anthophoridae</tp:taxon-name-part></tp:taxon-name> (<tp:taxon-name><tp:taxon-name-part taxon-name-part-type="order">Hymenoptera</tp:taxon-name-part></tp:taxon-name>) (<xref ref-type="bibr" rid="B3">Bouček 1974a</xref>). Collected in June, September and October in China.</p><!--PageBreak--><!--PageBreak--></tp:treatment-sec><tp:treatment-sec sec-type="distribution" id="SECID0EKQCI"><title>Distribution.</title><p>China (Guangdong, Hainan), Australia, Bangladesh, India, Malaysia, Myanmar, Papua New Guinea, Philippines, Solomon Islands, Sri Lanka, Thailand (<xref ref-type="bibr" rid="B3">Bouček 1974a</xref>; <xref rid="B5" ref-type="bibr">Bouček and Narendran 1981</xref>).</p><!--PageBreak--></tp:treatment-sec><ref-list><ref id="B3"><mixed-citation xmlns:xlink="http://www.w3.org/1999/xlink" xlink:type="simple">
          <person-group><name name-style="western"><surname>Bouček</surname><given-names>Z</given-names></name></person-group> (<year>1974a</year>) <article-title>A revision of the <tp:taxon-name><tp:taxon-name-part taxon-name-part-type="family">Leucospidae</tp:taxon-name-part></tp:taxon-name> (<tp:taxon-name><tp:taxon-name-part taxon-name-part-type="order">Hymenoptera</tp:taxon-name-part></tp:taxon-name>: <tp:taxon-name><tp:taxon-name-part taxon-name-part-type="superfamily">Chalcidoidea</tp:taxon-name-part></tp:taxon-name>) of the world.</article-title> <source>Bulletin of the British Museum (Natural History) Entomology, Supplement</source> <volume>23</volume>: <fpage>1</fpage>–<lpage>241</lpage>.</mixed-citation></ref><ref id="B5"><mixed-citation xmlns:xlink="http://www.w3.org/1999/xlink" xlink:type="simple">
          <person-group><name name-style="western"><surname>Bouček</surname><given-names>Z</given-names></name><name name-style="western"><surname>Narendarn</surname><given-names>TC</given-names></name></person-group> (<year>1981</year>) <article-title>The <italic><tp:taxon-name><tp:taxon-name-part taxon-name-part-type="genus">Leucospis</tp:taxon-name-part></tp:taxon-name></italic> species of India and adjacent countries (<tp:taxon-name><tp:taxon-name-part taxon-name-part-type="order">Hymenoptera</tp:taxon-name-part></tp:taxon-name>: <tp:taxon-name><tp:taxon-name-part taxon-name-part-type="family">Leucospidae</tp:taxon-name-part></tp:taxon-name>).</article-title> <source>Oriental Insects</source> <volume>15</volume>: <fpage>1</fpage>–<lpage>15</lpage>. <ext-link xlink:type="simple" ext-link-type="doi" xlink:href="10.1080/00305316.1981.10434466">https://doi.org/10.1080/00305316.1981.10434466</ext-link></mixed-citation></ref><ref id="B37"><mixed-citation xmlns:xlink="http://www.w3.org/1999/xlink" xlink:type="simple">
          <person-group><name name-style="western"><surname>Narendran</surname><given-names>TC</given-names></name></person-group> (<year>1986</year>) <article-title>Family <tp:taxon-name><tp:taxon-name-part taxon-name-part-type="family">Leucospidae</tp:taxon-name-part></tp:taxon-name>.</article-title> In: <person-group><name name-style="western"><surname>Subba</surname><given-names>Rao BR</given-names></name><name name-style="western"><surname>Hayat</surname><given-names>M</given-names></name></person-group> (<role>Eds</role>) <issue-title>The Chalcidoidea (Insecta: Hymenoptera) of India and the adjacent countries Part II. A Catalogue of Chalcidoidea of India and the adjacent countries.</issue-title> <source>Oriental Insects</source> <volume>20</volume>: <fpage>43</fpage>–<lpage>45</lpage>. <ext-link xlink:type="simple" ext-link-type="doi" xlink:href="10.1080/00305316.1986.10433717">https://doi.org/10.1080/00305316.1986.10433717</ext-link></mixed-citation></ref></ref-list></tp:taxon-treatment>
