# Supplementary material for: Review of the Chinese Leucospidae (Hymenoptera, Chalcidoidea)
Source: Zookeys. 2017 Feb 2;(651):107–57. doi: 10.3897/zookeys.651.11235 (PMC5345359; doi:10.3897/zookeys.651.11235)
Supplement: XML Treatment for Leucospis intermedia [file zookeys.651.11235-treatment11.xml]

<!DOCTYPE tp:taxon-treatment
  PUBLIC "-//TaxonX//DTD Taxonomic Treatment Publishing DTD v0 20100105//EN" "tax-treatment-NSO.dtd">
<tp:taxon-treatment xmlns:tp="http://www.plazi.org/taxpub"><tp:treatment-meta><kwd-group><label>Taxon classification</label><kwd><named-content content-type="kingdom">Animalia</named-content></kwd><kwd><named-content content-type="order">Hymenoptera</named-content></kwd><kwd><named-content content-type="family">Leucospidae</named-content></kwd></kwd-group><mixed-citation publication-type="journal"><person-group><name><surname>Ye</surname><given-names>Xin-hai</given-names></name><name><surname>van Achterberg</surname><given-names>Cornelis</given-names></name><name><surname>Yue</surname><given-names>Qi</given-names></name><name><surname>Xu</surname><given-names>Zai-fu</given-names></name></person-group><article-title>Review of the Chinese <tp:taxon-name><tp:taxon-name-part taxon-name-part-type="family">Leucospidae</tp:taxon-name-part></tp:taxon-name> (<tp:taxon-name><tp:taxon-name-part taxon-name-part-type="order">Hymenoptera</tp:taxon-name-part></tp:taxon-name>, <tp:taxon-name><tp:taxon-name-part taxon-name-part-type="superfamily">Chalcidoidea</tp:taxon-name-part></tp:taxon-name>)</article-title><source>Zookeys</source><day>2</day><month>2</month><year>2017</year><volume>2017</volume><issue>651</issue><fpage>107</fpage><lpage>157</lpage><pub-id pub-id-type="doi">10.3897/zookeys.651.11235</pub-id></mixed-citation></tp:treatment-meta><tp:nomenclature><tp:taxon-name>
              <tp:taxon-name-part taxon-name-part-type="genus">Leucospis</tp:taxon-name-part>
              <tp:taxon-name-part taxon-name-part-type="species">intermedia</tp:taxon-name-part>
            </tp:taxon-name><tp:taxon-authority>Illiger, 1807</tp:taxon-authority><xref ref-type="fig" rid="F26">Figs 98</xref><xref ref-type="fig" rid="F27">, 99–105</xref><!--PageBreak--><tp:nomenclature-citation-list><tp:nomenclature-citation><tp:taxon-name>
                  <tp:taxon-name-part taxon-name-part-type="genus">Leucospis</tp:taxon-name-part> <tp:taxon-name-part taxon-name-part-type="species">intermedia</tp:taxon-name-part></tp:taxon-name><comment>Illiger, 1807: 130; <xref ref-type="bibr" rid="B3">Bouček 1974a</xref>: 153; <xref rid="B5" ref-type="bibr">Bouček and Narendran 1981</xref>: 7; <xref ref-type="bibr" rid="B28">Madl 1989</xref>: 201; <xref ref-type="bibr" rid="B2">Baur and Amiet 2000</xref>: 373; <xref ref-type="bibr" rid="B53">Yildirim et al. 2002</xref>: 1188; <xref ref-type="bibr" rid="B30">Madl 2014</xref>: 796; <xref ref-type="bibr" rid="B31">2015</xref>: 665; <xref ref-type="bibr" rid="B30">Madl 2014</xref>: 796; <xref ref-type="bibr" rid="B34">Madl and Schwarz 2014</xref>: 1575.</comment></tp:nomenclature-citation><tp:nomenclature-citation><tp:taxon-name>
                  <tp:taxon-name-part taxon-name-part-type="genus">Leucospis</tp:taxon-name-part> <tp:taxon-name-part taxon-name-part-type="species">hoplophora</tp:taxon-name-part></tp:taxon-name><comment>Förster, 1851: 17. Syn. by <xref ref-type="bibr" rid="B3">Bouček (1974a)</xref>.</comment></tp:nomenclature-citation><tp:nomenclature-citation><tp:taxon-name>
                  <tp:taxon-name-part taxon-name-part-type="genus">Leucospis</tp:taxon-name-part> <tp:taxon-name-part taxon-name-part-type="species">sardoa</tp:taxon-name-part></tp:taxon-name><comment>Costa, 1884: 35. Syn. by <xref ref-type="bibr" rid="B3">Bouček (1974a)</xref>.</comment></tp:nomenclature-citation><tp:nomenclature-citation><tp:taxon-name>
                  <tp:taxon-name-part taxon-name-part-type="genus">Leucospis</tp:taxon-name-part> <tp:taxon-name-part taxon-name-part-type="species">sardoa</tp:taxon-name-part> <tp:taxon-name-part taxon-name-part-type="infraspecific-rank">var.</tp:taxon-name-part> <tp:taxon-name-part taxon-name-part-type="variety">minor</tp:taxon-name-part></tp:taxon-name><comment>Costa, 1884: 37. Syn. by <xref ref-type="bibr" rid="B3">Bouček (1974a)</xref>.</comment></tp:nomenclature-citation></tp:nomenclature-citation-list></tp:nomenclature><tp:treatment-sec sec-type="material" id="SECID0ESVCI"><title>Additional material.</title><p>1♀, CHINA, Xinjiang, Gongliu, Hetaogou, 29.VI.2016, Yi-cheng Li, No. 2016000128 (<abbrev xmlns:xlink="http://www.w3.org/1999/xlink" content-type="collection" xlink:title="Hymenoptera Collection, South China Agricultural University, Guangzhou, China" id="ABBRID0E6VCI" xlink:type="simple">SCAU</abbrev>).</p></tp:treatment-sec><tp:treatment-sec sec-type="diagnosis" id="SECID0EEWCI"><title>Diagnosis.</title><p>Body mainly black with yellow pattern (Fig. <xref ref-type="fig" rid="F26">98</xref>); antennal scape yellow ventrally (Figs <xref ref-type="fig" rid="F27">99</xref>, <xref ref-type="fig" rid="F27">103</xref>); head black with two yellow spots on frontovertex (Fig. <xref ref-type="fig" rid="F27">103</xref>); wings hyaline and infuscated; hind coxa yellow apico-dorsally (Fig. <xref ref-type="fig" rid="F27">101</xref>), hind femur yellow with triangular black marking ventrally (Figs <xref ref-type="fig" rid="F26">98</xref>, <xref ref-type="fig" rid="F27">105</xref>); clypeus produced ventrally (Fig. <xref ref-type="fig" rid="F27">103</xref>); pronotum with premarginal carina; dorsellum with posterior margin bidentate (Fig. <xref ref-type="fig" rid="F27">102</xref>); hind coxa without impunctate area (Fig. <xref ref-type="fig" rid="F27">101</xref>); hind femur with eight teeth ventrally, basal tooth shortest, second tooth acute apically, third and fourth teeth rather obtuse apically (Fig. <xref ref-type="fig" rid="F27">105</xref>); hind tibia produced into a spine ventro-apically (Fig. <xref ref-type="fig" rid="F27">105</xref>); T1 with ovipositorial furrow (Fig. <xref ref-type="fig" rid="F27">102</xref>); ovipositor sheath long, at least reaching anterior margin of T1 (Fig. <xref ref-type="fig" rid="F27">102</xref>).</p><!--PageBreak--></tp:treatment-sec><tp:treatment-sec sec-type="redescription" id="SECID0EDYCI"><title>Redescription.</title><p>
              <italic>Female</italic>. Body length 8.5–9.5 mm. OOL= 1.2 POD; POL= 2.8 POD; MS= 2.8 POD.</p><p>
              <italic>Head</italic>. Coarsely and densely punctate (Figs <xref ref-type="fig" rid="F27">103</xref>, <xref ref-type="fig" rid="F27">104</xref>). Clypeus, lower face, and vertex with dense and short pubescence. Clypeus slightly produced ventrally. <abbrev xmlns:xlink="http://www.w3.org/1999/xlink" xlink:title="flagellomeres 2" id="ABBRID0E2YCI" xlink:type="simple">F2</abbrev>–F11 each broader than long (Fig. <xref ref-type="fig" rid="F27">99</xref>).</p><p>
              <italic>Mesosoma</italic>. Pronotum coarsely and densely punctate with short pubescence; premarginal carina developed (Fig. <xref ref-type="fig" rid="F26">98</xref>). Mesoscutum coarsely and densely punctate (Fig. <xref ref-type="fig" rid="F27">100</xref>). Mesoscutellum coarsely and densely punctate (Fig. <xref ref-type="fig" rid="F27">100</xref>). Dorsellum coarsely and densely punctate, distinctly bidentate posteriorly (Fig. <xref ref-type="fig" rid="F27">102</xref>). Hind coxa moderately punctate, without obvious impunctate area, with short pubescence, without tooth on dorsal edge (Fig. <xref ref-type="fig" rid="F27">101</xref>). Hind femur densely punctate, with eight teeth ventrally (including four long distinct slender teeth); basal tooth shortest, second tooth acute apically, third and fourth teeth rather obtuse apically (Fig. <xref ref-type="fig" rid="F27">105</xref>). Hind tibia produced into a spine ventro-apically (Fig. <xref ref-type="fig" rid="F27">105</xref>).</p><p>
              <italic>Metasoma</italic>. Moderately punctate, with short pubescence (Fig. <xref ref-type="fig" rid="F27">102</xref>). T1 narrower than T4 or T5 in dorsal view (Fig. <xref ref-type="fig" rid="F27">102</xref>). T1 with double ovipositorial furrow and subdivided by smooth ridge (Fig. <xref ref-type="fig" rid="F27">102</xref>). Ovipositor sheath long, at least reaching anterior margin of T1 (Fig. <xref ref-type="fig" rid="F27">102</xref>).</p><p>
              <italic>Colouration</italic>. Body non-metallic (Figs <xref ref-type="fig" rid="F26">98</xref>, <xref ref-type="fig" rid="F27">100</xref>, <xref ref-type="fig" rid="F27">102</xref>). Head predominantly black, with two small yellow spots on frontovertex (Figs <xref ref-type="fig" rid="F27">99</xref>, <xref ref-type="fig" rid="F27">103</xref>). Antenna black, with scape yellow ventrally (Fig. <xref ref-type="fig" rid="F27">100</xref>). Pronotum black, with two yellow transverse stripes (Fig. <xref ref-type="fig" rid="F27">100</xref>); anterior stripe about half width of pronotum; posterior stripe covers whole width of pronotum (Fig. <xref ref-type="fig" rid="F27">100</xref>). Mesoscutum black, with a pair of yellow elongate lateral bands and a small yellow median spot (Fig. <xref ref-type="fig" rid="F27">100</xref>). Mesoscutellum black, with a curved yellow stripe posteriorly (Fig. <xref ref-type="fig" rid="F27">100</xref>). Dorsellum black. Wings largely infuscated. Propleuron and mesopleuron black. Metapleuron black, with a yellow patch (Figs <xref ref-type="fig" rid="F26">98</xref>, <xref ref-type="fig" rid="F27">101</xref>). Fore and mid coxae black; hind coxa black, with yellow stripe antero-dorsally (Fig. <xref ref-type="fig" rid="F27">101</xref>); trochanters black; fore and mid femora, tibiae and tarsi mostly yellow; hind femur yellow, with triangular black mark ventrally (Fig. <xref ref-type="fig" rid="F27">105</xref>); hind tibia mostly yellow, with inner margin black (Fig. <xref ref-type="fig" rid="F27">105</xref>); hind tarsi yellow. Propodeum black. T1 black, with broad yellow mark laterad of ovipositorial furrow (Fig. <xref ref-type="fig" rid="F27">102</xref>); T2, T3 and T6 entirely black (Fig. <xref ref-type="fig" rid="F27">102</xref>); T4 black, with yellow transverse band anteriorly (Fig. <xref ref-type="fig" rid="F27">102</xref>); T5 black, with broad yellow transverse band posteriorly (Fig. <xref ref-type="fig" rid="F27">102</xref>); epipygium with a pair of longitudinal yellow marks laterally (Fig. <xref ref-type="fig" rid="F27">102</xref>).</p><p>
              <italic>Male</italic>. Not available for this study.</p><fig id="F26" position="float" orientation="portrait"><label>Figure 98.</label><caption><p>
          <italic><tp:taxon-name><tp:taxon-name-part taxon-name-part-type="genus">Leucospis</tp:taxon-name-part> <tp:taxon-name-part taxon-name-part-type="species">intermedia</tp:taxon-name-part></tp:taxon-name></italic> Illiger, ♀ from Xinjiang, Gongliu, habitus lateral.</p></caption><graphic xmlns:xlink="http://www.w3.org/1999/xlink" xlink:href="zookeys-651-107-g026.jpg" position="float" orientation="portrait" xlink:type="simple" id="oo_120993.jpg"/></fig><fig id="F27" position="float" orientation="portrait"><label>Figures 99–105.</label><caption><p>
          <italic><tp:taxon-name><tp:taxon-name-part taxon-name-part-type="genus">Leucospis</tp:taxon-name-part> <tp:taxon-name-part taxon-name-part-type="species">intermedia</tp:taxon-name-part></tp:taxon-name></italic> Illiger, ♀ from Xinjiang, Gongliu. <bold>99</bold> Antenna <bold>100</bold> mesosoma dorsal <bold>101</bold> hind coxa <bold>102</bold> metasoma dorsal <bold>103</bold> head frontal <bold>104</bold> head dorsal <bold>105</bold> hind femur and tibia.</p></caption><graphic xmlns:xlink="http://www.w3.org/1999/xlink" xlink:href="zookeys-651-107-g027.jpg" position="float" orientation="portrait" xlink:type="simple" id="oo_120994.jpg"/></fig></tp:treatment-sec><tp:treatment-sec sec-type="biology" id="SECID0EN6CI"><title>Biology.</title><p>Parasitoids of <italic><tp:taxon-name><tp:taxon-name-part taxon-name-part-type="genus">Osmia</tp:taxon-name-part> <tp:taxon-name-part taxon-name-part-type="species">emarginata</tp:taxon-name-part></tp:taxon-name></italic> Lepeletier, <italic><tp:taxon-name><tp:taxon-name-part taxon-name-part-type="genus">Osmia</tp:taxon-name-part> <tp:taxon-name-part taxon-name-part-type="species">mustelina</tp:taxon-name-part></tp:taxon-name></italic> Gerstäcker (<xref ref-type="bibr" rid="B3">Bouček 1974a</xref>; <xref ref-type="bibr" rid="B2">Baur and Amiet 2000</xref>). In China collected in June.</p></tp:treatment-sec><tp:treatment-sec sec-type="distribution" id="SECID0ERADI"><title>Distribution.</title><p>China (Xinjiang) (new record), Afghanistan, Albania, Algeria, Armenia, Austria, Azerbaijan, Caucasus, Croatia, Cyprus, Czech Republic, Egypt, France, Germany, Greece, Hungary, Iran, Israel, Italy, Jordan, Kazakhstan, Lebanon, Libya, Moldova, Morocco, Russia, Slovakia, Spain, Switzerland, Syria, Tadzhikistan, Tajikistan, Turkey, Transcaucasia, Ukraine, Uzbekistan (<xref ref-type="bibr" rid="B3">Bouček 1974a</xref>; <xref ref-type="bibr" rid="B30">Madl 2014</xref>; <xref ref-type="bibr" rid="B34">Madl and Schwarz 2014</xref>; <xref ref-type="bibr" rid="B40">Noyes 2016</xref>).</p><!--PageBreak--><!--PageBreak--></tp:treatment-sec><ref-list><ref id="B3"><mixed-citation xmlns:xlink="http://www.w3.org/1999/xlink" xlink:type="simple">
          <person-group><name name-style="western"><surname>Bouček</surname><given-names>Z</given-names></name></person-group> (<year>1974a</year>) <article-title>A revision of the <tp:taxon-name><tp:taxon-name-part taxon-name-part-type="family">Leucospidae</tp:taxon-name-part></tp:taxon-name> (<tp:taxon-name><tp:taxon-name-part taxon-name-part-type="order">Hymenoptera</tp:taxon-name-part></tp:taxon-name>: <tp:taxon-name><tp:taxon-name-part taxon-name-part-type="superfamily">Chalcidoidea</tp:taxon-name-part></tp:taxon-name>) of the world.</article-title> <source>Bulletin of the British Museum (Natural History) Entomology, Supplement</source> <volume>23</volume>: <fpage>1</fpage>–<lpage>241</lpage>.</mixed-citation></ref><ref id="B5"><mixed-citation xmlns:xlink="http://www.w3.org/1999/xlink" xlink:type="simple">
          <person-group><name name-style="western"><surname>Bouček</surname><given-names>Z</given-names></name><name name-style="western"><surname>Narendarn</surname><given-names>TC</given-names></name></person-group> (<year>1981</year>) <article-title>The <italic><tp:taxon-name><tp:taxon-name-part taxon-name-part-type="genus">Leucospis</tp:taxon-name-part></tp:taxon-name></italic> species of India and adjacent countries (<tp:taxon-name><tp:taxon-name-part taxon-name-part-type="order">Hymenoptera</tp:taxon-name-part></tp:taxon-name>: <tp:taxon-name><tp:taxon-name-part taxon-name-part-type="family">Leucospidae</tp:taxon-name-part></tp:taxon-name>).</article-title> <source>Oriental Insects</source> <volume>15</volume>: <fpage>1</fpage>–<lpage>15</lpage>. <ext-link xlink:type="simple" ext-link-type="doi" xlink:href="10.1080/00305316.1981.10434466">https://doi.org/10.1080/00305316.1981.10434466</ext-link></mixed-citation></ref><ref id="B28"><mixed-citation xmlns:xlink="http://www.w3.org/1999/xlink" xlink:type="simple">
          <person-group><name name-style="western"><surname>Madl</surname><given-names>M</given-names></name></person-group> (<year>1989</year>) <article-title>Zur Kenntnis der paläarktischen <italic><tp:taxon-name><tp:taxon-name-part taxon-name-part-type="genus">Leucospis</tp:taxon-name-part></tp:taxon-name></italic>-Arten unter besonderer Berücksichtigung der Fauna Österreichs (<tp:taxon-name><tp:taxon-name-part taxon-name-part-type="order">Hymenoptera</tp:taxon-name-part></tp:taxon-name>, <tp:taxon-name><tp:taxon-name-part taxon-name-part-type="superfamily">Chalcidoidea</tp:taxon-name-part></tp:taxon-name>, <tp:taxon-name><tp:taxon-name-part taxon-name-part-type="family">Leucospidae</tp:taxon-name-part></tp:taxon-name>).</article-title> <source>Entomofauna</source> <volume>10</volume>(<issue>12</issue>): <fpage>197</fpage>–<lpage>201</lpage>.</mixed-citation></ref><ref id="B2"><mixed-citation xmlns:xlink="http://www.w3.org/1999/xlink" xlink:type="simple">
          <person-group><name name-style="western"><surname>Baur</surname><given-names>H</given-names></name><name name-style="western"><surname>Amiet</surname><given-names>F</given-names></name></person-group> (<year>2000</year>) <article-title>The <tp:taxon-name><tp:taxon-name-part taxon-name-part-type="family">Leucospidae</tp:taxon-name-part></tp:taxon-name> (<tp:taxon-name><tp:taxon-name-part taxon-name-part-type="order">Hymenoptera</tp:taxon-name-part></tp:taxon-name>: <tp:taxon-name><tp:taxon-name-part taxon-name-part-type="superfamily">Chalcidoidea</tp:taxon-name-part></tp:taxon-name>) of Switzerland, with a key and data on the European species.</article-title> <source>Revue Suisse de Zoologie</source> <volume>107</volume>(<issue>2</issue>): <fpage>359</fpage>–<lpage>388</lpage>. <ext-link xlink:type="simple" ext-link-type="doi" xlink:href="10.5962/bhl.part.80135">https://doi.org/10.5962/bhl.part.80135</ext-link></mixed-citation></ref><ref id="B53"><mixed-citation xmlns:xlink="http://www.w3.org/1999/xlink" xlink:type="simple">
          <person-group><name name-style="western"><surname>Yildirim</surname><given-names>E</given-names></name><name name-style="western"><surname>Calmasur</surname><given-names>O</given-names></name><name name-style="western"><surname>Madl</surname><given-names>M</given-names></name></person-group> (<year>2002</year>) <article-title><tp:taxon-name><tp:taxon-name-part taxon-name-part-type="family">Leucospidae</tp:taxon-name-part></tp:taxon-name> of Turkey (<tp:taxon-name><tp:taxon-name-part taxon-name-part-type="order">Hymenoptera</tp:taxon-name-part></tp:taxon-name>, <tp:taxon-name><tp:taxon-name-part taxon-name-part-type="superfamily">Chalcidoidea</tp:taxon-name-part></tp:taxon-name>).</article-title> <source>Linzer biologische Beiträge</source> <volume>34</volume>(<issue>2</issue>): <fpage>1185</fpage>–<lpage>1189</lpage>.</mixed-citation></ref><ref id="B30"><mixed-citation xmlns:xlink="http://www.w3.org/1999/xlink" xlink:type="simple">
          <person-group><name name-style="western"><surname>Madl</surname><given-names>M</given-names></name></person-group> (<year>2014</year>) <article-title>New records of the family <tp:taxon-name><tp:taxon-name-part taxon-name-part-type="family">Leucospidae</tp:taxon-name-part></tp:taxon-name> (<tp:taxon-name><tp:taxon-name-part taxon-name-part-type="order">Hymenoptera</tp:taxon-name-part></tp:taxon-name>, <tp:taxon-name><tp:taxon-name-part taxon-name-part-type="superfamily">Chalcidoidea</tp:taxon-name-part></tp:taxon-name>) from Kazakhstan.</article-title> <source>Linzer biologische Beiträge</source> <volume>46</volume>(<issue>1</issue>): <fpage>795</fpage>–<lpage>797</lpage>.</mixed-citation></ref><ref id="B31"><mixed-citation xmlns:xlink="http://www.w3.org/1999/xlink" xlink:type="simple">
          <person-group><name name-style="western"><surname>Madl</surname><given-names>M</given-names></name></person-group> (<year>2015</year>) <article-title>Notes on Palaearctic <tp:taxon-name><tp:taxon-name-part taxon-name-part-type="family">Leucospidae</tp:taxon-name-part></tp:taxon-name> (<tp:taxon-name><tp:taxon-name-part taxon-name-part-type="order">Hymenoptera</tp:taxon-name-part></tp:taxon-name>, <tp:taxon-name><tp:taxon-name-part taxon-name-part-type="superfamily">Chalcidoidea</tp:taxon-name-part></tp:taxon-name>), especially from Libya, Egypt, Iran and Pakistan.</article-title> <source>Linzer biologische Beiträge</source> <volume>47</volume>(<issue>1</issue>): <fpage>665</fpage>–<lpage>666</lpage>.</mixed-citation></ref><ref id="B34"><mixed-citation xmlns:xlink="http://www.w3.org/1999/xlink" xlink:type="simple">
          <person-group><name name-style="western"><surname>Madl</surname><given-names>M</given-names></name><name name-style="western"><surname>Schwarz</surname><given-names>M</given-names></name></person-group> (<year>2014</year>) <article-title>Notes on Palaearctic species of the family <tp:taxon-name><tp:taxon-name-part taxon-name-part-type="family">Leucospidae</tp:taxon-name-part></tp:taxon-name> (<tp:taxon-name><tp:taxon-name-part taxon-name-part-type="order">Hymenoptera</tp:taxon-name-part></tp:taxon-name>, <tp:taxon-name><tp:taxon-name-part taxon-name-part-type="superfamily">Chalcidoidea</tp:taxon-name-part></tp:taxon-name>), with new records from North Africa and Middle East.</article-title> <source>Linzer biologische Beiträge</source> <volume>46</volume>(<issue>2</issue>): <fpage>1569</fpage>–<lpage>1580</lpage>.</mixed-citation></ref><ref id="B40"><mixed-citation xmlns:xlink="http://www.w3.org/1999/xlink" xlink:type="simple">
          <person-group><name name-style="western"><surname>Noyes</surname><given-names>JS</given-names></name></person-group> (<year>2016</year>) Universal <tp:taxon-name><tp:taxon-name-part taxon-name-part-type="superfamily">Chalcidoidea</tp:taxon-name-part></tp:taxon-name> Database. <ext-link xlink:type="simple" ext-link-type="uri" xlink:href="http://www.nhm.ac.uk/chalcidoids">http://www.nhm.ac.uk/chalcidoids</ext-link> [accessed 16.04.2016]</mixed-citation></ref></ref-list></tp:taxon-treatment>
