# Supplementary material for: Review of the Chinese Leucospidae (Hymenoptera, Chalcidoidea)
Source: Zookeys. 2017 Feb 2;(651):107–57. doi: 10.3897/zookeys.651.11235 (PMC5345359; doi:10.3897/zookeys.651.11235)
Supplement: XML Treatment for Leucospis bakeri [file zookeys.651.11235-treatment12.xml]

<!DOCTYPE tp:taxon-treatment
  PUBLIC "-//TaxonX//DTD Taxonomic Treatment Publishing DTD v0 20100105//EN" "tax-treatment-NSO.dtd">
<tp:taxon-treatment xmlns:tp="http://www.plazi.org/taxpub"><tp:treatment-meta><kwd-group><label>Taxon classification</label><kwd><named-content content-type="kingdom">Animalia</named-content></kwd><kwd><named-content content-type="order">Hymenoptera</named-content></kwd><kwd><named-content content-type="family">Leucospidae</named-content></kwd></kwd-group><mixed-citation publication-type="journal"><person-group><name><surname>Ye</surname><given-names>Xin-hai</given-names></name><name><surname>van Achterberg</surname><given-names>Cornelis</given-names></name><name><surname>Yue</surname><given-names>Qi</given-names></name><name><surname>Xu</surname><given-names>Zai-fu</given-names></name></person-group><article-title>Review of the Chinese <tp:taxon-name><tp:taxon-name-part taxon-name-part-type="family">Leucospidae</tp:taxon-name-part></tp:taxon-name> (<tp:taxon-name><tp:taxon-name-part taxon-name-part-type="order">Hymenoptera</tp:taxon-name-part></tp:taxon-name>, <tp:taxon-name><tp:taxon-name-part taxon-name-part-type="superfamily">Chalcidoidea</tp:taxon-name-part></tp:taxon-name>)</article-title><source>Zookeys</source><day>2</day><month>2</month><year>2017</year><volume>2017</volume><issue>651</issue><fpage>107</fpage><lpage>157</lpage><pub-id pub-id-type="doi">10.3897/zookeys.651.11235</pub-id></mixed-citation></tp:treatment-meta><tp:nomenclature><tp:taxon-name>
              <tp:taxon-name-part taxon-name-part-type="genus">Leucospis</tp:taxon-name-part>
              <tp:taxon-name-part taxon-name-part-type="species">bakeri</tp:taxon-name-part>
            </tp:taxon-name><tp:taxon-authority>Crawford, 1914</tp:taxon-authority><xref ref-type="fig" rid="F28">Figs 106–107</xref><xref ref-type="fig" rid="F29">, 108–109</xref><tp:nomenclature-citation-list><tp:nomenclature-citation><tp:taxon-name>
                  <tp:taxon-name-part taxon-name-part-type="genus">Leucospis</tp:taxon-name-part> <tp:taxon-name-part taxon-name-part-type="species">bakeri</tp:taxon-name-part></tp:taxon-name><comment>Crawford, 1914: 457; <xref ref-type="bibr" rid="B52">Weld 1922</xref>: 30; <xref ref-type="bibr" rid="B3">Bouček 1974a</xref>: 198; <xref rid="B5" ref-type="bibr">Bouček and Narendran 1981</xref>: 12.</comment></tp:nomenclature-citation><tp:nomenclature-citation><tp:taxon-name>
                  <tp:taxon-name-part taxon-name-part-type="genus">Leucospis</tp:taxon-name-part> <tp:taxon-name-part taxon-name-part-type="species">gonogastra</tp:taxon-name-part></tp:taxon-name><comment>Masi, 1932: 36. Syn. by <xref ref-type="bibr" rid="B3">Bouček (1974a)</xref>.</comment></tp:nomenclature-citation></tp:nomenclature-citation-list></tp:nomenclature><tp:treatment-sec sec-type="type material" id="SECID0EPEDI"><title>Type material.</title><p>Holotype of <italic><tp:taxon-name><tp:taxon-name-part taxon-name-part-type="genus">Leucospis</tp:taxon-name-part> <tp:taxon-name-part taxon-name-part-type="species">bakeri</tp:taxon-name-part></tp:taxon-name></italic>, ♀ (<named-content xmlns:xlink="http://www.w3.org/1999/xlink" content-type="dwc:institutional_code" xlink:type="simple">USNM</named-content>), “[PHILIPPINES], Luzon, Los Banos”, “Type No. 18402, U. S. N. M.”, USNMENT01197886.</p></tp:treatment-sec><tp:treatment-sec sec-type="diagnosis" id="SECID0EIFDI"><title>Diagnosis.</title><p>Head black (Figs <xref ref-type="fig" rid="F28">106</xref>, <xref ref-type="fig" rid="F29">108</xref>, <xref ref-type="fig" rid="F29">109</xref>); antenna reddish brown, with scape yellow ventrally; mesosoma and metasoma tricoloured (black, yellow and reddish brown) (Figs <xref ref-type="fig" rid="F28">106</xref>, <xref ref-type="fig" rid="F28">107</xref>, <xref ref-type="fig" rid="F29">109</xref>); pronotum with two long yellow transverse stripes (Fig. <xref ref-type="fig" rid="F29">109</xref>); mesoscutum with a pair of yellow elongate lateral bands and a tricoloured trapezoidal pattern medially (Figs <xref ref-type="fig" rid="F28">107</xref>, <xref ref-type="fig" rid="F29">109</xref>); mesoscutellum with a curved yellow mark posteriorly (Fig. <xref ref-type="fig" rid="F28">107</xref>); dorsellum reddish brown, with yellow spot medially (Fig. <xref ref-type="fig" rid="F28">107</xref>); metapleuron yellow (Fig. <xref ref-type="fig" rid="F28">107</xref>); hind coxa with elongate yellow mark baso-dorsally (Fig. <xref ref-type="fig" rid="F28">106</xref>); hind femur with yellow bands ventro-basally and dorsally (Fig. <xref ref-type="fig" rid="F28">106</xref>); propodeum reddish brown medio-apically (Fig. <xref ref-type="fig" rid="F28">107</xref>); T1 with two yellow spots laterally (Fig. <xref ref-type="fig" rid="F28">107</xref>); T4 with broad yellow transverse band; T5 mainly reddish brown, with yellow transverse band posteriorly; T6 with small yellow spot (Fig. <xref ref-type="fig" rid="F28">107</xref>); epipygium with a pair of longitudinal marks laterally (Fig. <xref ref-type="fig" rid="F28">107</xref>); pronotum with weak and short discal carina and distinct and long premarginal carina (Fig. <xref ref-type="fig" rid="F29">109</xref>); hind coxa with impunctate area, without dorsal teeth (Fig. <xref ref-type="fig" rid="F28">106</xref>); hind femur with nine medium-sized teeth ventrally, only basal tooth strongest and distinctly protruding (Fig. <xref ref-type="fig" rid="F28">106</xref>); hind tibia subtruncate apically; metasoma strongly convex dorsally and medially (Fig. <xref ref-type="fig" rid="F28">106</xref>); T1 without ovipositorial furrow; ovipositor sheath only exceeding half length of T5 (Fig. <xref ref-type="fig" rid="F28">107</xref>).</p><p>
              <italic>Male</italic>. Not available for this study.</p><fig id="F28" position="float" orientation="portrait"><label>Figures 106, 107.</label><caption><p>
          <italic><tp:taxon-name><tp:taxon-name-part taxon-name-part-type="genus">Leucospis</tp:taxon-name-part> <tp:taxon-name-part taxon-name-part-type="species">bakeri</tp:taxon-name-part></tp:taxon-name></italic> Crawford, ♀, holotype. <bold>106</bold> Habitus lateral <bold>107</bold> habitus dorsal (courtesy of Dr. Elijah Talamas, <named-content xmlns:xlink="http://www.w3.org/1999/xlink" xlink:type="simple" content-type="institution" xlink:href="http://grbio.org/institution/smithsonian-institution" id="NCID0EFJDI">Smithsonian Institution</named-content>, Washington DC, USA).</p></caption><graphic xmlns:xlink="http://www.w3.org/1999/xlink" xlink:href="zookeys-651-107-g028.jpg" position="float" orientation="portrait" xlink:type="simple" id="oo_120996.jpg"/></fig><fig id="F29" position="float" orientation="portrait"><label>Figures 108, 109.</label><caption><p>
          <italic><tp:taxon-name><tp:taxon-name-part taxon-name-part-type="genus">Leucospis</tp:taxon-name-part> <tp:taxon-name-part taxon-name-part-type="species">bakeri</tp:taxon-name-part></tp:taxon-name></italic> Crawford, ♀, holotype. <bold>108</bold> Head antero-lateral <bold>109</bold> pronotum dorsal (courtesy of Dr. Elijah Talamas, <named-content xmlns:xlink="http://www.w3.org/1999/xlink" xlink:type="simple" content-type="institution" xlink:href="http://grbio.org/institution/smithsonian-institution" id="NCID0ELKDI">Smithsonian Institution</named-content>, Washington DC, USA).</p></caption><graphic xmlns:xlink="http://www.w3.org/1999/xlink" xlink:href="zookeys-651-107-g029.jpg" position="float" orientation="portrait" xlink:type="simple" id="oo_120998.jpg"/></fig></tp:treatment-sec><tp:treatment-sec sec-type="biology" id="SECID0E1KDI"><title>Biology.</title><p>Unknown. Collected in June and September (<xref ref-type="bibr" rid="B3">Bouček 1974a</xref>).</p></tp:treatment-sec><tp:treatment-sec sec-type="distribution" id="SECID0EELDI"><title>Distribution.</title><p>China (Taiwan), Philippines (<xref ref-type="bibr" rid="B3">Bouček 1974a</xref>).</p></tp:treatment-sec><ref-list><ref id="B52"><mixed-citation xmlns:xlink="http://www.w3.org/1999/xlink" xlink:type="simple">
          <person-group><name name-style="western"><surname>Weld</surname><given-names>CJ</given-names></name></person-group> (<year>1922</year>) <article-title>Studies on chalcid-flies of the subfamily <tp:taxon-name><tp:taxon-name-part taxon-name-part-type="subfamily">Leucospidinae</tp:taxon-name-part></tp:taxon-name>, with descriptions of new species.</article-title> <source>Proceedings of the United States National Museum</source> <volume>61</volume>(<issue>6</issue>): <fpage>1</fpage>–<lpage>43</lpage>. <ext-link xlink:type="simple" ext-link-type="doi" xlink:href="10.5479/si.00963801.61-2427.1">https://doi.org/10.5479/si.00963801.61-2427.1</ext-link></mixed-citation></ref><ref id="B3"><mixed-citation xmlns:xlink="http://www.w3.org/1999/xlink" xlink:type="simple">
          <person-group><name name-style="western"><surname>Bouček</surname><given-names>Z</given-names></name></person-group> (<year>1974a</year>) <article-title>A revision of the <tp:taxon-name><tp:taxon-name-part taxon-name-part-type="family">Leucospidae</tp:taxon-name-part></tp:taxon-name> (<tp:taxon-name><tp:taxon-name-part taxon-name-part-type="order">Hymenoptera</tp:taxon-name-part></tp:taxon-name>: <tp:taxon-name><tp:taxon-name-part taxon-name-part-type="superfamily">Chalcidoidea</tp:taxon-name-part></tp:taxon-name>) of the world.</article-title> <source>Bulletin of the British Museum (Natural History) Entomology, Supplement</source> <volume>23</volume>: <fpage>1</fpage>–<lpage>241</lpage>.</mixed-citation></ref><ref id="B5"><mixed-citation xmlns:xlink="http://www.w3.org/1999/xlink" xlink:type="simple">
          <person-group><name name-style="western"><surname>Bouček</surname><given-names>Z</given-names></name><name name-style="western"><surname>Narendarn</surname><given-names>TC</given-names></name></person-group> (<year>1981</year>) <article-title>The <italic><tp:taxon-name><tp:taxon-name-part taxon-name-part-type="genus">Leucospis</tp:taxon-name-part></tp:taxon-name></italic> species of India and adjacent countries (<tp:taxon-name><tp:taxon-name-part taxon-name-part-type="order">Hymenoptera</tp:taxon-name-part></tp:taxon-name>: <tp:taxon-name><tp:taxon-name-part taxon-name-part-type="family">Leucospidae</tp:taxon-name-part></tp:taxon-name>).</article-title> <source>Oriental Insects</source> <volume>15</volume>: <fpage>1</fpage>–<lpage>15</lpage>. <ext-link xlink:type="simple" ext-link-type="doi" xlink:href="10.1080/00305316.1981.10434466">https://doi.org/10.1080/00305316.1981.10434466</ext-link></mixed-citation></ref></ref-list></tp:taxon-treatment>
