# Supplementary material for: Review of the Chinese Leucospidae (Hymenoptera, Chalcidoidea)
Source: Zookeys. 2017 Feb 2;(651):107–57. doi: 10.3897/zookeys.651.11235 (PMC5345359; doi:10.3897/zookeys.651.11235)
Supplement: XML Treatment for Leucospis petiolata [file zookeys.651.11235-treatment13.xml]

<!DOCTYPE tp:taxon-treatment
  PUBLIC "-//TaxonX//DTD Taxonomic Treatment Publishing DTD v0 20100105//EN" "tax-treatment-NSO.dtd">
<tp:taxon-treatment xmlns:tp="http://www.plazi.org/taxpub"><tp:treatment-meta><kwd-group><label>Taxon classification</label><kwd><named-content content-type="kingdom">Animalia</named-content></kwd><kwd><named-content content-type="order">Hymenoptera</named-content></kwd><kwd><named-content content-type="family">Leucospidae</named-content></kwd></kwd-group><mixed-citation publication-type="journal"><person-group><name><surname>Ye</surname><given-names>Xin-hai</given-names></name><name><surname>van Achterberg</surname><given-names>Cornelis</given-names></name><name><surname>Yue</surname><given-names>Qi</given-names></name><name><surname>Xu</surname><given-names>Zai-fu</given-names></name></person-group><article-title>Review of the Chinese <tp:taxon-name><tp:taxon-name-part taxon-name-part-type="family">Leucospidae</tp:taxon-name-part></tp:taxon-name> (<tp:taxon-name><tp:taxon-name-part taxon-name-part-type="order">Hymenoptera</tp:taxon-name-part></tp:taxon-name>, <tp:taxon-name><tp:taxon-name-part taxon-name-part-type="superfamily">Chalcidoidea</tp:taxon-name-part></tp:taxon-name>)</article-title><source>Zookeys</source><day>2</day><month>2</month><year>2017</year><volume>2017</volume><issue>651</issue><fpage>107</fpage><lpage>157</lpage><pub-id pub-id-type="doi">10.3897/zookeys.651.11235</pub-id></mixed-citation></tp:treatment-meta><tp:nomenclature><tp:taxon-name>
              <tp:taxon-name-part taxon-name-part-type="genus">Leucospis</tp:taxon-name-part>
              <tp:taxon-name-part taxon-name-part-type="species">petiolata</tp:taxon-name-part>
            </tp:taxon-name><tp:taxon-authority>Fabricius, 1787</tp:taxon-authority><xref ref-type="fig" rid="F30">Figs 110</xref><xref ref-type="fig" rid="F31">, 111–118</xref><!--PageBreak--><!--PageBreak--><tp:nomenclature-citation-list><tp:nomenclature-citation><tp:taxon-name>
                  <tp:taxon-name-part taxon-name-part-type="genus">Leucospis</tp:taxon-name-part> <tp:taxon-name-part taxon-name-part-type="species">petiolata</tp:taxon-name-part></tp:taxon-name><comment>Fabricius, 1787: 285; <xref ref-type="bibr" rid="B3">Bouček 1974a</xref>: 174; <xref rid="B5" ref-type="bibr">Bouček and Narendran 1981</xref>: 11; <xref ref-type="bibr" rid="B37">Narendran 1986</xref>: 45; <xref ref-type="bibr" rid="B45">Sheng 2003</xref>: 446.</comment></tp:nomenclature-citation><tp:nomenclature-citation><tp:taxon-name>
                  <tp:taxon-name-part taxon-name-part-type="genus">Leucospis</tp:taxon-name-part> <tp:taxon-name-part taxon-name-part-type="species">indiensis</tp:taxon-name-part></tp:taxon-name><comment>Weld, 1922: 20. Syn. by <xref ref-type="bibr" rid="B3">Bouček (1974a)</xref>.</comment></tp:nomenclature-citation></tp:nomenclature-citation-list></tp:nomenclature><tp:treatment-sec sec-type="type material" id="SECID0ECPDI"><title>Type material.</title><p>Lectotype of <italic><tp:taxon-name><tp:taxon-name-part taxon-name-part-type="genus">Leucospis</tp:taxon-name-part> <tp:taxon-name-part taxon-name-part-type="species">petiolata</tp:taxon-name-part></tp:taxon-name></italic>, ♀ (<named-content xmlns:xlink="http://www.w3.org/1999/xlink" content-type="dwc:institutional_code" xlink:type="simple">ZMUC</named-content>), “INDIA, Tranquebar”, “<italic><tp:taxon-name><tp:taxon-name-part taxon-name-part-type="genus">Leucospis</tp:taxon-name-part> <tp:taxon-name-part taxon-name-part-type="species">petiolata</tp:taxon-name-part></tp:taxon-name></italic> Fabricius”, “Bouček det, 1971”, ZMUC00241216, designated by <xref ref-type="bibr" rid="B3">Bouček (1974a)</xref>. Holotype of <italic><tp:taxon-name><tp:taxon-name-part taxon-name-part-type="genus">Leucospis</tp:taxon-name-part> <tp:taxon-name-part taxon-name-part-type="species">indiensis</tp:taxon-name-part></tp:taxon-name></italic>, ♀ (<named-content xmlns:xlink="http://www.w3.org/1999/xlink" content-type="dwc:institutional_code" xlink:type="simple">USNM</named-content>), “INDIA, Coimbatore”, “28.I.1913”, “Type No. 24384, U. S. N. M.”, USNMENT01223685. <bold>Additional material.</bold> 1♀, CHINA, Guangdong, Nanling National Nature Reserve, 10–14.V.2006, Zai-fu <!--PageBreak--><!--PageBreak-->Xu, No. 2016000022 (<abbrev xmlns:xlink="http://www.w3.org/1999/xlink" content-type="collection" xlink:title="Hymenoptera Collection, South China Agricultural University, Guangzhou, China" id="ABBRID0ECRDI" xlink:type="simple">SCAU</abbrev>); 1♀, same locality, 16–18.X.2007, Zai-fu Xu, No. 2016000023 (<abbrev xmlns:xlink="http://www.w3.org/1999/xlink" content-type="collection" xlink:title="Hymenoptera Collection, South China Agricultural University, Guangzhou, China" id="ABBRID0EHRDI" xlink:type="simple">SCAU</abbrev>); 1♀, CHINA, Guangdong, Fogang, Guangyinshan Provincial Nature Reserve, 15–16.IX.2007, Zai-fu Xu, No. 2016000037 (<abbrev xmlns:xlink="http://www.w3.org/1999/xlink" content-type="collection" xlink:title="Hymenoptera Collection, South China Agricultural University, Guangzhou, China" id="ABBRID0EMRDI" xlink:type="simple">SCAU</abbrev>).</p></tp:treatment-sec><tp:treatment-sec sec-type="diagnosis" id="SECID0ERRDI"><title>Diagnosis.</title><p>Body mainly black or reddish brown with whitish yellow patterns (Figs <xref ref-type="fig" rid="F30">110</xref>, <xref ref-type="fig" rid="F31">112</xref>, <xref ref-type="fig" rid="F31">114</xref>), with antennal scape partly yellowish or ivory ventrally (Figs <xref ref-type="fig" rid="F31">111</xref>, <xref ref-type="fig" rid="F31">115</xref>), pronotum with two whitish yellow transverse stripes (Fig. <xref ref-type="fig" rid="F31">112</xref>), wings brownish, hind femur with whitish yellow mark from base crossing to entire dorsal border, hind tibia mostly whitish yellow dorsally (Figs <xref ref-type="fig" rid="F30">110</xref>, <xref ref-type="fig" rid="F31">118</xref>); pronotum with weak discal carina and indistinct premarginal carina; hind femur with nine teeth ventrally, basal one much shorter than following three teeth (Fig. <xref ref-type="fig" rid="F31">118</xref>); metasoma strongly convex dorsally and medially (Fig. <xref ref-type="fig" rid="F30">110</xref>); T1 without ovipositorial furrow (Fig. <xref ref-type="fig" rid="F31">114</xref>); T5 and T6 with ovipositorial furrow (Figs <xref ref-type="fig" rid="F31">113</xref>, <xref ref-type="fig" rid="F31">114</xref>); ovipositor sheath only exceeding half-way of T5 (Figs <xref ref-type="fig" rid="F30">110</xref>, <xref ref-type="fig" rid="F31">114</xref>).</p></tp:treatment-sec><tp:treatment-sec sec-type="redescription" id="SECID0ETTDI"><title>Redescription.</title><p>
              <italic>Female</italic>. Body length 9.6–11.3 mm. OOL= 2.9 POD; POL= 4.0 POD; MS= 3.2 POD.</p><p>
              <italic>Head</italic>. Head with dense short pubescence. Frons, lower face and clypeus moderately punctate (Fig. <xref ref-type="fig" rid="F31">115</xref>). Vertex coarsely and densely punctate (Fig. <xref ref-type="fig" rid="F31">116</xref>).</p><p>
              <italic>Mesosoma</italic>. Pronotum, mesoscutum, mesoscutellum, dorsellum, mesopleuron and metapleuron and propodeum coarsely and densely punctate, with short pubescence (Figs <xref ref-type="fig" rid="F30">110</xref>, <xref ref-type="fig" rid="F31">112</xref>, <xref ref-type="fig" rid="F31">113</xref>). Pronotum with weak discal carina, and indistinct premarginal carina replaced by a raised but blunt rib. Dorsellum rounded posteriorly (Fig. <xref ref-type="fig" rid="F31">113</xref>). Hind coxa finely punctate, with large smooth interspaces and short pubescence, with smooth area dorsally (Fig. <xref ref-type="fig" rid="F31">117</xref>). Hind femur finely and densely punctate, with nine teeth ventrally; basal tooth much shorter than following three long teeth (Fig. <xref ref-type="fig" rid="F31">118</xref>). Hind tibia produced into a spine ventro-apically (Fig. <xref ref-type="fig" rid="F31">118</xref>).</p><p>
              <italic>Metasoma</italic>. Finely punctate, with short pubescence (Fig. <xref ref-type="fig" rid="F31">114</xref>). T1 much narrower than T4 or T5 in dorsal view (Fig. <xref ref-type="fig" rid="F31">114</xref>). T1 without ovipositorial furrow (Fig. <xref ref-type="fig" rid="F31">114</xref>). T5 longer than T1. Ovipositor sheath medium-sized, up to middle of T5 (Fig. <xref ref-type="fig" rid="F31">114</xref>).</p><p>
              <italic>Colouration</italic>. Head black (Figs <xref ref-type="fig" rid="F30">110</xref>, <xref ref-type="fig" rid="F31">112</xref>, <xref ref-type="fig" rid="F31">115</xref>). Antenna black, with scape partly yellowish ventrally (Fig. <xref ref-type="fig" rid="F31">111</xref>). Pronotum black, with two slender long whitish yellow and narrowly raised transverse stripes, anterior one arcuate and posterior one straight (Fig. <xref ref-type="fig" rid="F31">112</xref>). Mesoscutum, mesoscutellum, dorsellum, mesopleuron and metapleuron black (Figs <xref ref-type="fig" rid="F30">110</xref>, <xref ref-type="fig" rid="F31">113</xref>). Wings brownish. Fore and mid coxae, trochanters black; fore and mid femora black, with whitish yellow patch apico-dorsally; fore and mid tibiae black, with dorsal border whitish yellow; fore and mid tarsi whitish yellow; hind coxa and trochanter black (Fig. <xref ref-type="fig" rid="F31">117</xref>); hind femur black, with whitish yellow mark from base crossing to entire dorsal border (Fig. <xref ref-type="fig" rid="F31">118</xref>); hind tibia black, with dorsal border whitish yellow (Fig. <xref ref-type="fig" rid="F31">118</xref>); hind tarsi yellowish. Propodeum black, with one whitish yellow transverse spot medio-posteriorly (Fig. <xref ref-type="fig" rid="F31">113</xref>). T1–T5 reddish brown, sometimes T1 with a pair of whitish yellow spots dorso-laterally, or T5 with whitish yellow stripe posteriorly; T6 black; epipygium black, with a pair of short longitudinal whitish yellow marks laterally (Figs <xref ref-type="fig" rid="F30">110</xref>, <xref ref-type="fig" rid="F31">114</xref>).</p><!--PageBreak--><!--PageBreak--><p>
              <italic>Male</italic>. Not available in this study.</p><fig id="F30" position="float" orientation="portrait"><label>Figure 110.</label><caption><p>
          <italic><tp:taxon-name><tp:taxon-name-part taxon-name-part-type="genus">Leucospis</tp:taxon-name-part> <tp:taxon-name-part taxon-name-part-type="species">petiolata</tp:taxon-name-part></tp:taxon-name></italic> Fabricius, ♀ from Guangdong, Nanling, habitus lateral.</p></caption><graphic xmlns:xlink="http://www.w3.org/1999/xlink" xlink:href="zookeys-651-107-g030.jpg" position="float" orientation="portrait" xlink:type="simple" id="oo_121000.jpg"/></fig><fig id="F31" position="float" orientation="portrait"><label>Figures 111–118.</label><caption><p>
          <italic><tp:taxon-name><tp:taxon-name-part taxon-name-part-type="genus">Leucospis</tp:taxon-name-part> <tp:taxon-name-part taxon-name-part-type="species">petiolata</tp:taxon-name-part></tp:taxon-name></italic> Fabricius, ♀ from Guangdong, Nanling. <bold>111</bold> Antenna <bold>112</bold> head and pronotum dorsal <bold>113</bold> mesosoma and metasoma dorsal <bold>114</bold> propodeum and metasoma dorsal <bold>115</bold> head frontal <bold>116</bold> head dorsal <bold>117</bold> hind coxa <bold>118</bold> hind femur and tibia.</p></caption><graphic xmlns:xlink="http://www.w3.org/1999/xlink" xlink:href="zookeys-651-107-g031.jpg" position="float" orientation="portrait" xlink:type="simple" id="oo_120995.jpg"/></fig></tp:treatment-sec><tp:treatment-sec sec-type="biology" id="SECID0E4ZDI"><title>Biology.</title><p>Unknown. In China collected in May and in September–October.</p></tp:treatment-sec><tp:treatment-sec sec-type="distribution" id="SECID0EC1DI"><title>Distribution.</title><p>China (Fujian, Guangdong, Hong Kong, Macao), Australia, Bangladesh, India, Malaysia, Myanmar, Papua New Guinea, Philippines, Sri Lanka, Thailand, Indonesia (<xref ref-type="bibr" rid="B3">Bouček 1974a</xref>).</p><!--PageBreak--></tp:treatment-sec><ref-list><ref id="B3"><mixed-citation xmlns:xlink="http://www.w3.org/1999/xlink" xlink:type="simple">
          <person-group><name name-style="western"><surname>Bouček</surname><given-names>Z</given-names></name></person-group> (<year>1974a</year>) <article-title>A revision of the <tp:taxon-name><tp:taxon-name-part taxon-name-part-type="family">Leucospidae</tp:taxon-name-part></tp:taxon-name> (<tp:taxon-name><tp:taxon-name-part taxon-name-part-type="order">Hymenoptera</tp:taxon-name-part></tp:taxon-name>: <tp:taxon-name><tp:taxon-name-part taxon-name-part-type="superfamily">Chalcidoidea</tp:taxon-name-part></tp:taxon-name>) of the world.</article-title> <source>Bulletin of the British Museum (Natural History) Entomology, Supplement</source> <volume>23</volume>: <fpage>1</fpage>–<lpage>241</lpage>.</mixed-citation></ref><ref id="B5"><mixed-citation xmlns:xlink="http://www.w3.org/1999/xlink" xlink:type="simple">
          <person-group><name name-style="western"><surname>Bouček</surname><given-names>Z</given-names></name><name name-style="western"><surname>Narendarn</surname><given-names>TC</given-names></name></person-group> (<year>1981</year>) <article-title>The <italic><tp:taxon-name><tp:taxon-name-part taxon-name-part-type="genus">Leucospis</tp:taxon-name-part></tp:taxon-name></italic> species of India and adjacent countries (<tp:taxon-name><tp:taxon-name-part taxon-name-part-type="order">Hymenoptera</tp:taxon-name-part></tp:taxon-name>: <tp:taxon-name><tp:taxon-name-part taxon-name-part-type="family">Leucospidae</tp:taxon-name-part></tp:taxon-name>).</article-title> <source>Oriental Insects</source> <volume>15</volume>: <fpage>1</fpage>–<lpage>15</lpage>. <ext-link xlink:type="simple" ext-link-type="doi" xlink:href="10.1080/00305316.1981.10434466">https://doi.org/10.1080/00305316.1981.10434466</ext-link></mixed-citation></ref><ref id="B37"><mixed-citation xmlns:xlink="http://www.w3.org/1999/xlink" xlink:type="simple">
          <person-group><name name-style="western"><surname>Narendran</surname><given-names>TC</given-names></name></person-group> (<year>1986</year>) <article-title>Family <tp:taxon-name><tp:taxon-name-part taxon-name-part-type="family">Leucospidae</tp:taxon-name-part></tp:taxon-name>.</article-title> In: <person-group><name name-style="western"><surname>Subba</surname><given-names>Rao BR</given-names></name><name name-style="western"><surname>Hayat</surname><given-names>M</given-names></name></person-group> (<role>Eds</role>) <issue-title>The Chalcidoidea (Insecta: Hymenoptera) of India and the adjacent countries Part II. A Catalogue of Chalcidoidea of India and the adjacent countries.</issue-title> <source>Oriental Insects</source> <volume>20</volume>: <fpage>43</fpage>–<lpage>45</lpage>. <ext-link xlink:type="simple" ext-link-type="doi" xlink:href="10.1080/00305316.1986.10433717">https://doi.org/10.1080/00305316.1986.10433717</ext-link></mixed-citation></ref><ref id="B45"><mixed-citation xmlns:xlink="http://www.w3.org/1999/xlink" xlink:type="simple">
          <person-group><name name-style="western"><surname>Sheng</surname><given-names>JK</given-names></name></person-group> (<year>2003</year>) <article-title><tp:taxon-name><tp:taxon-name-part taxon-name-part-type="family">Leucospidae</tp:taxon-name-part></tp:taxon-name>.</article-title> In: <person-group><name name-style="western"><surname>Huang</surname><given-names>BK</given-names></name></person-group> (<role>Ed.</role>) <issue-title>Fauna of Insects in Fujian Province of China.</issue-title> <source>Vol. 7, Fujian Science &amp; Technology Publishing House, Fuzhou</source>, <fpage>446</fpage>–<lpage>447</lpage>. [In Chinese]</mixed-citation></ref></ref-list></tp:taxon-treatment>
