# Supplementary material for: Review of the Chinese Leucospidae (Hymenoptera, Chalcidoidea)
Source: Zookeys. 2017 Feb 2;(651):107–57. doi: 10.3897/zookeys.651.11235 (PMC5345359; doi:10.3897/zookeys.651.11235)
Supplement: XML Treatment for Leucospis sinensis [file zookeys.651.11235-treatment14.xml]

<!DOCTYPE tp:taxon-treatment
  PUBLIC "-//TaxonX//DTD Taxonomic Treatment Publishing DTD v0 20100105//EN" "tax-treatment-NSO.dtd">
<tp:taxon-treatment xmlns:tp="http://www.plazi.org/taxpub"><tp:treatment-meta><kwd-group><label>Taxon classification</label><kwd><named-content content-type="kingdom">Animalia</named-content></kwd><kwd><named-content content-type="order">Hymenoptera</named-content></kwd><kwd><named-content content-type="family">Leucospidae</named-content></kwd></kwd-group><mixed-citation publication-type="journal"><person-group><name><surname>Ye</surname><given-names>Xin-hai</given-names></name><name><surname>van Achterberg</surname><given-names>Cornelis</given-names></name><name><surname>Yue</surname><given-names>Qi</given-names></name><name><surname>Xu</surname><given-names>Zai-fu</given-names></name></person-group><article-title>Review of the Chinese <tp:taxon-name><tp:taxon-name-part taxon-name-part-type="family">Leucospidae</tp:taxon-name-part></tp:taxon-name> (<tp:taxon-name><tp:taxon-name-part taxon-name-part-type="order">Hymenoptera</tp:taxon-name-part></tp:taxon-name>, <tp:taxon-name><tp:taxon-name-part taxon-name-part-type="superfamily">Chalcidoidea</tp:taxon-name-part></tp:taxon-name>)</article-title><source>Zookeys</source><day>2</day><month>2</month><year>2017</year><volume>2017</volume><issue>651</issue><fpage>107</fpage><lpage>157</lpage><pub-id pub-id-type="doi">10.3897/zookeys.651.11235</pub-id></mixed-citation></tp:treatment-meta><tp:nomenclature><tp:taxon-name>
              <tp:taxon-name-part taxon-name-part-type="genus">Leucospis</tp:taxon-name-part>
              <tp:taxon-name-part taxon-name-part-type="species">sinensis</tp:taxon-name-part>
            </tp:taxon-name><tp:taxon-authority>Walker, 1860</tp:taxon-authority><xref ref-type="fig" rid="F32">Figs 119</xref><xref ref-type="fig" rid="F32">, 120</xref><tp:nomenclature-citation-list><tp:nomenclature-citation><tp:taxon-name>
                  <tp:taxon-name-part taxon-name-part-type="genus">Leucospis</tp:taxon-name-part> <tp:taxon-name-part taxon-name-part-type="species">sinensis</tp:taxon-name-part></tp:taxon-name><comment>Walker, 1860: 18; <xref ref-type="bibr" rid="B20">Habu 1962</xref>: 175; <xref ref-type="bibr" rid="B3">Bouček 1974a</xref>: 179; <xref ref-type="bibr" rid="B5">Bouček and Narendarn 1981</xref>: 14.</comment></tp:nomenclature-citation></tp:nomenclature-citation-list></tp:nomenclature><tp:treatment-sec sec-type="type material" id="SECID0ET3DI"><title>Type material.</title><p>Lectotype, ♀ (<abbrev xmlns:xlink="http://www.w3.org/1999/xlink" content-type="institution" xlink:title="Natural History Museum, London, UK" id="ABBRID0EZ3DI" xlink:type="simple">BMNH</abbrev>), “CHINA, Shanghai, Zi-ka-wei”, “B.M. Type Hym. 5.81”, “<italic><tp:taxon-name><tp:taxon-name-part taxon-name-part-type="genus">Leucospis</tp:taxon-name-part> <tp:taxon-name-part taxon-name-part-type="species">sinensis</tp:taxon-name-part></tp:taxon-name></italic> Walker”, “Lectotype”, NHMUK010370188, designated by <xref ref-type="bibr" rid="B3">Bouček (1974a)</xref>.</p></tp:treatment-sec><tp:treatment-sec sec-type="diagnosis" id="SECID0EN4DI"><title>Diagnosis.</title><p>Body mainly black, with exception of antennal scape partly yellow ventrally, pronotum with two long reddish brown transverse stripes, mesoscutum with two small yellow reddish brown spots submedially, mesoscutellum with curved reddish brown band posteriorly, metapleuron reddish brown, wings brownish, hind coxa reddish brown apically, hind femur with yellow markings ventro-basally and dorso-apically, propodeum with reddish brown spot medio-posteriorly, T1 with broad yellow mark posteriorly, T5 with yellow band posteriorly (Figs <xref ref-type="fig" rid="F32">119</xref>, <xref ref-type="fig" rid="F32">120</xref>); pronotum with weak discal carina and distinct premarginal carina; hind femur with nine teeth ventrally, basal tooth much shorter than following six teeth (Fig. <xref ref-type="fig" rid="F32">119</xref>); hind tibia produced into a spine ventro-apically; propodeum raised medially, with weak median carina; metasoma strongly convex dorsally and medially (Fig. <xref ref-type="fig" rid="F32">120</xref>); T5 and T6 with ovipositorial furrow (Fig. <xref ref-type="fig" rid="F32">120</xref>); T1 only carinate medially, without ovipositorial furrow (Fig. <xref ref-type="fig" rid="F32">120</xref>); ovipositor sheath medium-sized, only reaching half length of T5 (Fig. <xref ref-type="fig" rid="F32">120</xref>).</p><p>
              <italic>Male</italic>. Not available in this study.</p><fig id="F32" position="float" orientation="portrait"><label>Figures 119, 120.</label><caption><p>
          <italic><tp:taxon-name><tp:taxon-name-part taxon-name-part-type="genus">Leucospis</tp:taxon-name-part> <tp:taxon-name-part taxon-name-part-type="species">sinensis</tp:taxon-name-part></tp:taxon-name></italic> Walker, ♀, lectotype. <bold>119</bold> Habitus lateral <bold>120</bold> habitus dorsal (courtesy of Dr. Natalie Dale-Skey Papilloud, The trustees of the <named-content xmlns:xlink="http://www.w3.org/1999/xlink" xlink:type="simple" content-type="institution" xlink:href="http://grbio.org/institution/natural-history-museum-london" id="NCID0EK6DI">Natural History Museum, London</named-content>, UK).</p></caption><graphic xmlns:xlink="http://www.w3.org/1999/xlink" xlink:href="zookeys-651-107-g032.jpg" position="float" orientation="portrait" xlink:type="simple" id="oo_120997.jpg"/></fig><fig id="F33" position="float" orientation="portrait"><label>Figures 121–123.</label><caption><p>
          <italic><tp:taxon-name><tp:taxon-name-part taxon-name-part-type="genus">Leucospis</tp:taxon-name-part> <tp:taxon-name-part taxon-name-part-type="species">femoricincta</tp:taxon-name-part></tp:taxon-name></italic> Bouček, ♀, holotype. <bold>121</bold> Habitus lateral <bold>122</bold> habitus dorsal <bold>123</bold> labels (courtesy of Dr. Natalie Dale-Skey Papilloud, The trustees of the <named-content xmlns:xlink="http://www.w3.org/1999/xlink" xlink:type="simple" content-type="institution" xlink:href="http://grbio.org/institution/natural-history-museum-london" id="NCID0ETAAK">Natural History Museum, London</named-content>, UK).</p></caption><graphic xmlns:xlink="http://www.w3.org/1999/xlink" xlink:href="zookeys-651-107-g033.jpg" position="float" orientation="portrait" xlink:type="simple" id="oo_120999.jpg"/></fig></tp:treatment-sec><tp:treatment-sec sec-type="biology" id="SECID0ECBAK"><title>Biology.</title><p>Parasitoid of <italic><tp:taxon-name><tp:taxon-name-part taxon-name-part-type="genus">Sphex</tp:taxon-name-part> <tp:taxon-name-part taxon-name-part-type="species">nigellus</tp:taxon-name-part></tp:taxon-name></italic> Smith (<tp:taxon-name><tp:taxon-name-part taxon-name-part-type="order">Hymenoptera</tp:taxon-name-part></tp:taxon-name>, <tp:taxon-name><tp:taxon-name-part taxon-name-part-type="family">Sphecidae</tp:taxon-name-part></tp:taxon-name>) (<xref ref-type="bibr" rid="B3">Bouček 1974a</xref>).</p></tp:treatment-sec><tp:treatment-sec sec-type="distribution" id="SECID0EBCAK"><title>Distribution.</title><p>China (Jiangsu, Shanghai, Taiwan), Japan (<xref ref-type="bibr" rid="B3">Bouček 1974a</xref>).</p></tp:treatment-sec><ref-list><ref id="B20"><mixed-citation xmlns:xlink="http://www.w3.org/1999/xlink" xlink:type="simple">
          <person-group><name name-style="western"><surname>Habu</surname><given-names>A</given-names></name></person-group> (<year>1962</year>) <chapter-title>II. Family <tp:taxon-name><tp:taxon-name-part taxon-name-part-type="family">Leucospidae</tp:taxon-name-part></tp:taxon-name>.</chapter-title> In: <person-group><name name-style="western"><surname>Okada</surname><given-names>Y</given-names></name><name name-style="western"><surname>Uchida</surname><given-names>T</given-names></name><name name-style="western"><surname>Kuroda</surname><given-names>N</given-names></name><name name-style="western"><surname>Yamashina</surname><given-names>Y</given-names></name></person-group> (<role>Eds</role>) <source>Fauna Japonica</source>. <publisher-name>Biogeographical Society of Japan</publisher-name>, <publisher-loc>Tokyo</publisher-loc>, <fpage>165</fpage>–<lpage>177</lpage>.</mixed-citation></ref><ref id="B3"><mixed-citation xmlns:xlink="http://www.w3.org/1999/xlink" xlink:type="simple">
          <person-group><name name-style="western"><surname>Bouček</surname><given-names>Z</given-names></name></person-group> (<year>1974a</year>) <article-title>A revision of the <tp:taxon-name><tp:taxon-name-part taxon-name-part-type="family">Leucospidae</tp:taxon-name-part></tp:taxon-name> (<tp:taxon-name><tp:taxon-name-part taxon-name-part-type="order">Hymenoptera</tp:taxon-name-part></tp:taxon-name>: <tp:taxon-name><tp:taxon-name-part taxon-name-part-type="superfamily">Chalcidoidea</tp:taxon-name-part></tp:taxon-name>) of the world.</article-title> <source>Bulletin of the British Museum (Natural History) Entomology, Supplement</source> <volume>23</volume>: <fpage>1</fpage>–<lpage>241</lpage>.</mixed-citation></ref><ref id="B5"><mixed-citation xmlns:xlink="http://www.w3.org/1999/xlink" xlink:type="simple">
          <person-group><name name-style="western"><surname>Bouček</surname><given-names>Z</given-names></name><name name-style="western"><surname>Narendarn</surname><given-names>TC</given-names></name></person-group> (<year>1981</year>) <article-title>The <italic><tp:taxon-name><tp:taxon-name-part taxon-name-part-type="genus">Leucospis</tp:taxon-name-part></tp:taxon-name></italic> species of India and adjacent countries (<tp:taxon-name><tp:taxon-name-part taxon-name-part-type="order">Hymenoptera</tp:taxon-name-part></tp:taxon-name>: <tp:taxon-name><tp:taxon-name-part taxon-name-part-type="family">Leucospidae</tp:taxon-name-part></tp:taxon-name>).</article-title> <source>Oriental Insects</source> <volume>15</volume>: <fpage>1</fpage>–<lpage>15</lpage>. <ext-link xlink:type="simple" ext-link-type="doi" xlink:href="10.1080/00305316.1981.10434466">https://doi.org/10.1080/00305316.1981.10434466</ext-link></mixed-citation></ref></ref-list></tp:taxon-treatment>
